# Supplementary material for: Laser capture proteomics reveals new candidates for sperm-interacting proteins in the bovine oviduct epithelium
Source: Reproduction. 2025 Jul 17;170(2):e240390. doi: 10.1530/REP-24-0390 (PMC12278443; doi:10.1530/REP-24-0390)
Supplement: Supplementary file 1 [file supplementary_table_1.xlsx]

## Sheet: List proteins
List of proteins identified in the apical microsamples of the bovine oviduct epithelium
					Prediction of secretion and localization						Precursor ion intensities																	Log2(precursor ion intensities)
Protein name (505)	Accession number	Gene symbol		Annotated with Gene Ontology Cellular Component plasma membrane	Predicted as secreted	Predicted as intracellular	Predicted membrane binding	Predicted as transmembrane	Previously identified in human cilia		Post-ov ampulla 1	Post-ov ampulla 2	Post-ov ampulla 3	Post-ov ampulla 4	Pre-ov ampulla 1	Pre-ov ampulla 2	Pre-ov ampulla 3	Pre-ov ampulla 4	Post-ov isthmus 1	Post-ov isthmus 2	Post-ov isthmus 3	Post-ov isthmus 4	Pre-ov isthmus 1	Pre-ov isthmus 2	Pre-ov isthmus 3	Pre-ov isthmus 4		Post-ov ampulla 1	Post-ov ampulla 2	Post-ov ampulla 3	Post-ov ampulla 4	Pre-ov ampulla 1	Pre-ov ampulla 2	Pre-ov ampulla 3	Pre-ov ampulla 4	Post-ov isthmus 1	Post-ov isthmus 2	Post-ov isthmus 3	Post-ov isthmus 4	Pre-ov isthmus 1	Pre-ov isthmus 2	Pre-ov isthmus 3	Pre-ov isthmus 4
H1.4 linker histone, cluster member	G3MWV5	H1-4				Yes					13.9079	2.9248	2.94123	2.88174	2.61113	3.02956	4.25394	1.94361	10.1296	3.4667	12.7845	5.62394	38.5734	5.35717	3.19931	1.80409		3.79783	1.54834	1.55642	1.52694	1.38467	1.59911	2.0888	0.958742	3.34051	1.79356	3.67633	2.49158	5.26953	2.42147	1.67776	0.85127
Histone H2B	G8JL06	H2BC11		Yes	Yes						12.925	9.32887	4.96427	3.51089	9.94075	14.9261	7.80363	9.21367	25.4772	2.95471	23.3096	22.0018	34.424	8.53702	10.4621	3.53179		3.6921	3.2217	2.31158	1.81184	3.31335	3.89977	2.96415	3.20378	4.67113	1.56302	4.54285	4.45955	5.10534	3.09373	3.3871	1.8204
Poly(rC) binding protein 2	A0A3Q1LX34	PCBP2				Yes			Yes		1.52655	1.76577	3.21774	2.58367	1.93441	1.7674	2.8596	1.1151	1.88019	NA	2.00322	1.84442	2.13278	1.72002	2.30739	3.28804		0.610277	0.820299	1.68605	1.36942	0.951894	0.821627	1.51581	0.157173	0.910879	NA	1.00232	0.883169	1.09274	0.782422	1.20626	1.71723
ADP/ATP translocase 2	Q8SQH5	SLC25A5		Yes	Yes			Yes	Yes		2.47112	2.37902	3.78381	2.80431	2.28096	3.38247	2.75464	2.77887	2.29067	2.89721	NA	2.92178	2.61819	2.77877	1.84435	2.783		1.30516	1.25037	1.91984	1.48764	1.18964	1.75808	1.46187	1.4745	1.19577	1.53467	NA	1.54685	1.38857	1.47445	0.883113	1.47664
Protein ABHD11	Q3SZ73	ABHD11				Yes					1.46902	3.0013	3.14911	2.99307	1.70988	2.04276	2.68481	1.59485	5.58439	3.43817	4.90609	3.21474	3.15496	4.8413	1.97609	1.85062		0.554855	1.58559	1.65494	1.58163	0.773895	1.03052	1.42482	0.673417	2.4814	1.78164	2.29457	1.6847	1.65762	2.27539	0.982646	0.888006
Putative protein-lysine deacylase ABHD14B	A7YY28	ABHD14B			Yes						2.87524	2.5739	3.22753	6.32275	6.2137	2.30458	3.74428	1.98106	3.51767	11.9126	4.01991	8.07114	4.29219	4.48386	7.95914	6.28854		1.52368	1.36396	1.69043	2.66055	2.63545	1.20451	1.90469	0.986273	1.81462	3.57441	2.00716	3.01277	2.10171	2.16474	2.99261	2.65273
Medium-chain specific acyl-CoA dehydrogenase, mitochondrial	Q3SZB4	ACADM				Yes			Yes		3.33405	3.63838	4.78921	1.93411	3.00203	3.20884	2.82261	2.26527	3.23264	4.20742	2.72429	4.10447	3.87976	2.06786	2.58294	1.54261		1.73727	1.8633	2.25979	0.95167	1.58594	1.68205	1.49703	1.17968	1.69271	2.07294	1.44588	2.03719	1.95597	1.04814	1.36901	0.625373
Short/branched chain specific acyl-CoA dehydrogenase, mitochondrial	Q5EAD4	ACADSB			Yes						3.69269	2.74988	9.80342	2.1978	5.08024	2.53012	NA	3.31899	4.50399	3.93322	2.59799	2.20191	3.47386	1.94945	2.54237	5.6702		1.88467	1.45937	3.29328	1.13606	2.3449	1.3392	NA	1.73074	2.1712	1.97571	1.3774	1.13876	1.79654	0.963064	1.34617	2.5034
Very long-chain specific acyl-CoA dehydrogenase, mitochondrial	P48818	ACADVL				Yes					2.19335	7.04548	3.75401	2.98104	2.83986	3.31996	3.20712	4.76164	2.93363	1.71419	3.32696	2.72732	2.67365	4.46641	2.89948	2.29659		1.13314	2.8167	1.90843	1.57582	1.50582	1.73117	1.68128	2.25146	1.55269	0.777525	1.7342	1.44748	1.41881	2.15911	1.53579	1.1995
Acetyl-CoA acetyltransferase, mitochondrial	Q29RZ0	ACAT1				Yes					2.48825	3.29525	3.62491	3.13148	2.96442	3.52476	2.6592	2.27442	2.38579	4.34121	2.75901	2.4509	2.98009	2.78697	1.94817	2.25291		1.31513	1.72039	1.85794	1.64684	1.56775	1.81753	1.41099	1.1855	1.25447	2.1181	1.46415	1.29331	1.57536	1.4787	0.962122	1.17179
ATP-citrate synthase	Q32PF2	ACLY			Yes						2.07161	2.36091	3.24537	2.47768	2.79427	3.17637	3.08332	3.30073	3.33794	2.26229	2.60918	2.4325	4.17865	2.32589	1.99573	5.07891		1.05075	1.23934	1.69838	1.30899	1.48247	1.66738	1.62448	1.72279	1.73896	1.17779	1.3836	1.28244	2.06304	1.21778	0.99692	2.34452
Cytoplasmic aconitate hydratase	Q0VCU1	ACO1				Yes					1.81419	2.88926	1.99993	2.852	2.33163	2.14076	3.0158	1.68153	2.25611	2.89544	2.51212	1.95784	5.41544	2.53114	3.16231	3.61247		0.859323	1.5307	0.999947	1.51197	1.22134	1.09812	1.59254	0.74977	1.17383	1.53378	1.3289	0.969262	2.43708	1.33979	1.66098	1.85299
Aconitate hydratase, mitochondrial	P20004	ACO2				Yes			Yes		3.51516	2.61804	2.97199	2.42934	3.06251	3.70741	3.17952	2.79319	3.4251	2.5354	2.91156	3.98988	3.17871	2.32475	2.42483	2.64506		1.81359	1.38849	1.57143	1.28056	1.61471	1.89041	1.66881	1.48191	1.77614	1.34221	1.54179	1.99634	1.66844	1.21707	1.27788	1.4033
Medium-chain acyl-CoA ligase ACSF2, mitochondrial	Q17QJ1	ACSF2				Yes					2.28574	1.30536	3.45907	2.30579	2.96184	2.53399	2.5648	6.04767	3.63389	2.78775	3.64137	2.12801	3.27061	2.63824	4.70107	1.89078		1.19266	0.384447	1.79038	1.20526	1.56649	1.34141	1.35884	2.59638	1.86151	1.4791	1.86448	1.08951	1.70956	1.39958	2.23299	0.918985
Acyl-CoA synthetase short-chain family member 3, mitochondrial	A7MB45	ACSS3			Yes						1.83427	1.99612	2.53604	1.45766	2.27788	2.07564	3.06723	1.36986	3.29245	2.16083	3.96201	3.44262	3.11379	4.15229	1.64212	2.02685		0.875208	0.997196	1.34258	0.543653	1.18769	1.05356	1.61694	0.454025	1.71916	1.11159	1.98623	1.78351	1.63867	2.05391	0.715563	1.01924
Actin, cytoplasmic 2	P63258	ACTG1		Yes		Yes					23.9544	14.3997	16.3614	28.4246	35.6584	9.07097	16.9009	20.5703	12.774	6.02425	19.0649	25.0557	24.2974	26.5866	11.6997	18.8989		4.58222	3.84797	4.03223	4.82907	5.15617	3.18126	4.07902	4.36249	3.67514	2.59078	4.25285	4.64707	4.60273	4.73263	3.54839	4.24023
Alpha-actinin-1	Q3B7N2	ACTN1		Yes		Yes			Yes		3.3345	2.61833	3.15921	4.45128	2.75889	2.98329	2.22786	9.97565	2.81747	2.50444	7.74705	2.98134	16.8096	2.94904	2.88937	2.70618		1.73747	1.38865	1.65957	2.15422	1.46409	1.5769	1.15566	3.31841	1.4944	1.32449	2.95365	1.57596	4.07121	1.56025	1.53075	1.43626
Alpha-actinin-4	A5D7D1	ACTN4		Yes		Yes			Yes		4.70149	1.9995	3.35348	2.84818	9.5168	3.63613	2.98917	2.6224	4.10539	3.11726	3.76193	5.99406	2.84165	3.13621	5.29504	3.24088		2.23312	0.99964	1.74566	1.51004	3.25048	1.8624	1.57975	1.39089	2.03752	1.64028	1.91147	2.58353	1.50673	1.64902	2.40464	1.69638
Adducin 1	E1BHK2	ADD1		Yes		Yes					3.20901	3.11716	6.31484	2.39342	1.54032	3.1795	2.76198	2.83343	3.73045	2.69373	3.03255	3.36622	4.27785	3.60613	2.90119	3.40297		1.68213	1.64023	2.65875	1.25907	0.623228	1.6688	1.4657	1.50255	1.89935	1.42961	1.60053	1.75113	2.09689	1.85045	1.53664	1.7668
Adducin 3	A0A3Q1NDE1	ADD3		Yes		Yes					2.95045	2.08904	2.96363	4.17363	1.6268	2.40497	3.03114	2.13909	1.84356	7.28422	1.62953	NA	2.91102	3.37301	2.178	4.7462		1.56093	1.06284	1.56736	2.0613	0.702033	1.26602	1.59986	1.097	0.882496	2.86477	0.704459	NA	1.54152	1.75403	1.123	2.24677
Anterior gradient 2, protein disulphide isomerase family member	F1N3J3	AGR2			Yes				Yes		14.9929	5.54541	10.4091	5.20127	8.45225	4.95577	14.6121	7.14171	4.65707	3.26504	4.96788	7.02125	5.99086	21.7624	3.8013	41.2491		3.90621	2.47129	3.37977	2.37886	3.07934	2.30911	3.86909	2.83627	2.21942	1.7071	2.31263	2.81173	2.58276	4.44376	1.92649	5.36629
Aldehyde dehydrogenase	A6QQT4	ALDH3A2				Yes		Yes			8.39312	9.39635	6.88221	5.90887	6.33513	8.97039	3.60559	3.46405	4.15491	4.12145	4.69032	4.04476	4.64164	4.15183	4.85705	4.43287		3.06921	3.2321	2.78287	2.56288	2.66337	3.16517	1.85024	1.79246	2.05482	2.04315	2.22969	2.01605	2.21464	2.05375	2.28008	2.14824
AHNAK nucleoprotein	A0A3Q1NE82	AHNAK		Yes		Yes					2.76012	3.28835	3.97608	3.09056	1.94536	3.46184	3.04263	3.21942	2.29398	2.88872	2.6331	2.28571	2.19932	2.34041	3.18395	2.39936		1.46473	1.71737	1.99135	1.62787	0.960037	1.79154	1.60532	1.6868	1.19785	1.53043	1.39676	1.19264	1.13706	1.22676	1.67082	1.26265
Adenylate kinase isoenzyme 1	P00570	AK1			Yes				Yes		3.4288	3.75351	2.03356	5.29894	2.95407	6.13254	3.85159	3.11694	3.72334	4.36728	4.62641	4.19149	2.09124	2.39787	5.06099	4.05277		1.7777	1.90824	1.02401	2.4057	1.5627	2.61649	1.94545	1.64013	1.8966	2.12673	2.20989	2.06746	1.06436	1.26175	2.33942	2.01891
Aldo-keto reductase family 1 member B1	P16116	AKR1B1			Yes						1.81781	10.0484	3.88172	2.28568	2.72291	2.49366	2.15805	2.91282	3.49923	2.24262	5.22736	2.95586	2.57512	2.28951	2.38845	1.85274		0.8622	3.32889	1.9567	1.19263	1.44515	1.31826	1.10973	1.54242	1.80704	1.16519	2.38608	1.56358	1.36464	1.19504	1.25607	0.88966
Aldo-keto reductase family 7 member A2	F1MZC0	AKR7A2				Yes					1.77439	2.64994	3.33329	2.40616	2.95034	2.92602	2.65577	2.05723	2.91068	2.44913	3.15393	2.93164	2.44326	2.39673	3.06133	2.3349		0.82732	1.40596	1.73695	1.26673	1.56088	1.54894	1.40913	1.0407	1.54136	1.29227	1.65715	1.55171	1.28881	1.26107	1.61416	1.22336
Albumin	P02769	ALB			Yes						4.49841	3.73301	3.25596	4.2844	5.4203	3.60655	2.86414	4.58789	9.45856	6.89469	14.3756	18.5167	27.3633	10.5777	6.98283	4.79742		2.16941	1.90034	1.70308	2.09909	2.43837	1.85062	1.5181	2.19783	3.24162	2.78549	3.84555	4.21076	4.77417	3.40295	2.80381	2.26226
Delta-1-pyrroline-5-carboxylate synthase	Q2KJH7	ALDH18A1				Yes					1.89436	3.15252	2.14482	2.78527	1.83552	3.17407	2.88439	3.17625	3.08444	2.6988	2.27413	2.64821	3.16774	3.33634	6.52048	1.8882		0.921708	1.6565	1.10086	1.47782	0.876187	1.66633	1.52827	1.66733	1.62501	1.43232	1.18531	1.40502	1.66345	1.73827	2.70498	0.917014
Aldehyde dehydrogenase 1A1	P48644	ALDH1A1			Yes				Yes		2.08528	2.70194	4.74588	2.79531	2.73279	2.75408	3.57776	3.0927	2.67443	2.69217	3.2742	2.63275	2.44414	3.34246	2.23636	3.51822		1.06024	1.43399	2.24667	1.48301	1.45038	1.46157	1.83906	1.62887	1.41923	1.42877	1.71114	1.39657	1.28932	1.74091	1.16115	1.81485
Aldehyde dehydrogenase 1 family member A2	G3X6U1	ALDH1A2				Yes					2.15255	3.38189	2.18325	3.54595	2.10704	4.01218	2.3023	3.55799	2.56988	5.21768	3.60866	3.16356	3.43331	1.36478	1.88697	2.63436		1.10605	1.75783	1.12648	1.82617	1.07522	2.00439	1.20307	1.83106	1.3617	2.38341	1.85146	1.66155	1.7796	0.448666	0.916075	1.39745
Aldehyde dehydrogenase, mitochondrial	P20000	ALDH2				Yes					2.44958	3.02443	2.63587	2.65435	2.22997	2.08195	2.88983	2.50216	2.38994	4.46498	3.34125	2.70946	2.74116	4.65107	2.06049	2.39244		1.29253	1.59666	1.39828	1.40836	1.15702	1.05794	1.53098	1.32318	1.25697	2.15866	1.74039	1.43801	1.45478	2.21756	1.04299	1.25849
Methylmalonate-semialdehyde dehydrogenase [acylating], mitochondrial	Q07536	ALDH6A1				Yes		Yes	Yes		3.5853	2.88374	8.1455	3.40236	1.96715	2.44514	2.52772	3.62582	2.62417	3.29935	3.15725	2.00084	3.8754	2.69602	3.30377	3.78162		1.84209	1.52794	3.026	1.76654	0.976106	1.28992	1.33784	1.85831	1.39186	1.72218	1.65867	1.00061	1.95435	1.43083	1.72411	1.919
Sodium/potassium-transporting ATPase subunit alpha-1	Q08DA1	ATP1A1		Yes		Yes		Yes			2.22094	3.05586	2.11438	2.58118	2.36916	1.95186	1.56159	2.36224	4.4962	2.85704	3.13407	2.91717	3.22264	2.4586	1.97381	2.15561		1.15117	1.61158	1.08023	1.36803	1.24437	0.964846	0.643016	1.24015	2.16871	1.51452	1.64804	1.54457	1.68824	1.29784	0.980983	1.10809
Alpha-aminoadipic semialdehyde dehydrogenase	Q2KJC9	ALDH7A1				Yes					2.12706	3.11987	3.99849	5.73745	2.3899	3.16441	3.40589	5.45695	1.9162	20.3507	3.08102	2.85672	2.06342	3.13222	2.16655	2.99244		1.08886	1.64148	1.99945	2.52041	1.25695	1.66194	1.76803	2.4481	0.938247	4.34701	1.62341	1.51436	1.04504	1.64718	1.1154	1.58132
4-trimethylaminobutyraldehyde dehydrogenase	Q2KJH9	ALDH9A1				Yes					1.81476	2.93101	2.99558	5.86351	5.33677	7.02683	3.01714	2.68401	7.50065	4.5625	2.44599	8.35258	6.82916	2.92472	2.50528	2.34304		0.85978	1.5514	1.58284	2.55176	2.41597	2.81287	1.59318	1.42439	2.90701	2.18982	1.29042	3.06222	2.77171	1.5483	1.32497	1.22838
Fructose-bisphosphate aldolase	A6QLL8	ALDOA				Yes			Yes		2.15551	2.62661	2.64543	2.86946	1.6825	2.88737	2.50487	2.7406	2.42348	2.65344	3.3887	2.67049	2.1687	2.67002	2.64297	2.41165		1.10803	1.3932	1.4035	1.52078	0.750604	1.52976	1.32474	1.45449	1.27708	1.40786	1.76073	1.4171	1.11683	1.41685	1.40216	1.27002
Annexin A1	P46193	ANXA1		Yes	Yes		Yes		Yes		8.48623	6.35442	5.37445	4.06153	7.89495	5.56307	5.92947	2.35566	3.91077	2.85974	5.01738	3.52769	3.87837	3.08406	4.35102	6.7155		3.08512	2.66776	2.42612	2.02202	2.98093	2.47588	2.5679	1.23613	1.96745	1.51589	2.32693	1.81872	1.95545	1.62483	2.12135	2.7475
Annexin A2	P04272	ANXA2		Yes	Yes		Yes		Yes		5.03734	4.25911	3.21602	4.28597	8.32276	5.60367	3.42762	3.21578	3.90732	2.80364	4.41337	7.65919	3.60522	4.32731	6.78268	4.94724		2.33266	2.09055	1.68528	2.09962	3.05706	2.48637	1.77721	1.68517	1.96618	1.4873	2.14188	2.93719	1.85009	2.11347	2.76185	2.30663
Annexin A4	P13214	ANXA4		Yes		Yes	Yes		Yes		4.67748	2.88327	3.36105	5.25388	6.00238	3.70783	3.95737	3.18196	2.5724	2.30254	2.44137	2.40915	3.55071	2.54374	2.26667	3.18332		2.22573	1.52771	1.74891	2.39338	2.58553	1.89057	1.98454	1.66991	1.36311	1.20323	1.28769	1.26852	1.82811	1.34695	1.18058	1.67053
Annexin A5	P81287	ANXA5		Yes	Yes		Yes		Yes		4.90356	2.85435	4.79263	3.90879	7.74033	2.86747	4.15022	2.44965	5.34492	2.66152	4.98424	3.32586	5.38338	4.71721	5.71082	7.0741		2.29383	1.51316	2.26082	1.96672	2.9524	1.51978	2.05319	1.29257	2.41817	1.41225	2.31737	1.73373	2.42851	2.23793	2.5137	2.82255
Annexin A8	Q95L54	ANXA8		Yes	Yes		Yes				15.7632	12.0707	6.35765	14.517	12.7986	6.79062	8.41464	5.97693	4.1688	3.88141	4.96242	6.57282	7.95438	19.3048	5.23548	6.02406		3.97849	3.59344	2.66849	3.85967	3.67792	2.76354	3.0729	2.5794	2.05963	1.95658	2.31104	2.71651	2.99175	4.27089	2.38832	2.59074
Aldehyde oxidase 1	P48034	AOX1				Yes					2.94735	2.78134	2.08427	2.8909	2.16442	2.24277	2.86735	3.91316	2.43743	3.52652	3.1438	5.2004	2.4609	1.97427	2.45972	1.90927		1.55942	1.47578	1.05954	1.53152	1.11398	1.16528	1.51972	1.96834	1.28536	1.81825	1.65251	2.37862	1.29918	0.981321	1.29849	0.93302
AP-1 complex subunit beta-1	Q08DS7	AP2B1		Yes		Yes					1.82243	2.4597	2.70294	2.47581	2.5339	2.61151	2.31669	3.67784	1.8277	2.85794	2.91984	1.65755	1.79546	2.25706	4.6115	1.71943		0.86586	1.29848	1.43453	1.3079	1.34136	1.38488	1.21207	1.87886	0.870026	1.51498	1.54589	0.729048	0.844355	1.17445	2.20524	0.78193
DNA-(apurinic or apyrimidinic site) endonuclease	P23196	APEX1			Yes						2.21983	3.04211	2.66097	2.9237	3.32713	2.61619	2.68981	2.94068	3.65886	1.79125	2.05647	2.32956	2.78659	1.76019	3.0733	2.26109		1.15045	1.60507	1.41195	1.5478	1.73428	1.38747	1.42751	1.55615	1.8714	0.840966	1.04017	1.22006	1.4785	0.81573	1.61979	1.17702
Cadherin-1	Q6R8F2	CDH1		Yes		Yes		Yes			3.10675	5.75634	6.55618	8.52206	4.45006	2.51409	2.97621	4.60784	3.70591	20.3797	2.04091	2.07663	2.17485	2.3	2.85162	2.16528		1.6354	2.52515	2.71286	3.0912	2.15382	1.33004	1.57347	2.20409	1.88983	4.34906	1.02921	1.05424	1.12091	1.20164	1.51178	1.11455
Apolipoprotein A-I	P15497	APOA1		Yes	Yes						2.2517	2.42944	2.22109	2.82278	2.21325	3.54089	2.04316	1.87473	2.05951	1.99265	1.23801	1.56313	5.98722	1.71939	3.05594	2.76329		1.17102	1.28062	1.15127	1.49711	1.14616	1.82411	1.0308	0.906683	1.0423	0.99469	0.308027	0.644442	2.58189	0.781897	1.61162	1.46639
ADP-ribosylation factor 1	P84080	ARF1		Yes	Yes						4.8719	3.60879	1.33586	4.79762	5.38679	2.41274	3.37591	2.99745	5.15332	2.83493	3.16295	7.57601	2.63641	4.24275	2.80579	2.85218		2.28448	1.85151	0.417766	2.26232	2.42943	1.27067	1.75528	1.58373	2.3655	1.50331	1.66127	2.92144	1.39858	2.085	1.48841	1.51207
Arginase-1	Q2KJ64	ARG1			Yes						12.0543	7.50542	4.76018	5.18901	18.7193	6.93949	4.06335	9.48543	14.7959	6.88064	13.4905	2.81731	7.40982	19.363	7.97632	5.90465		3.59147	2.90793	2.25102	2.37546	4.22645	2.79483	2.02267	3.24571	3.88713	2.78254	3.75387	1.49432	2.88944	4.27523	2.99572	2.56185
Rho GDP-dissociation inhibitor 1	P19803	ARHGDIA		Yes	Yes						21.1945	2.93324	2.80679	9.25647	44.0774	14.8815	15.0637	5.92164	13.372	2.91473	15.3728	40.7395	41.5051	36.3155	13.198	48.197		4.40562	1.55249	1.48892	3.21046	5.46197	3.89545	3.913	2.566	3.74114	1.54336	3.94231	5.34835	5.37522	5.18251	3.72224	5.59087
Actin-related protein 2/3 complex subunit 4	Q148J6	ARPC4				Yes			Yes		3.79951	2.80576	2.23116	2.67488	3.79274	2.36891	3.1096	3.6994	1.8858	3.09185	2.82725	5.64939	2.18806	5.21066	1.92212	2.44134		1.92581	1.48839	1.15779	1.41948	1.92324	1.24422	1.63673	1.88729	0.915175	1.62847	1.4994	2.49809	1.12965	2.38147	0.942699	1.28767
Isoaspartyl peptidase/L-asparaginase	Q32LE5	ASRGL1			Yes						7.76702	NA	2.6199	2.59341	1.47403	3.17393	2.6433	1.79728	2.7848	4.25302	3.17917	2.53889	1.53587	2.02978	3.45589	1.52768		2.95736	NA	1.38951	1.37485	0.559764	1.66627	1.40234	0.845819	1.47758	2.08849	1.66865	1.3442	0.619054	1.02132	1.78906	0.611339
Bifunctional purine biosynthesis protein ATIC	Q0VCK0	ATIC		Yes		Yes					2.21387	2.63957	1.95188	2.44034	2.24867	3.68624	3.28465	2.51047	2.82447	4.08773	2.96843	2.77576	10.2379	2.60183	2.41834	3.69215		1.14657	1.4003	0.964862	1.28708	1.16907	1.88215	1.71574	1.32796	1.49798	2.0313	1.5697	1.47288	3.35585	1.37953	1.27402	1.88446
Cytoskeleton associated protein 4	F1ME65	CKAP4		Yes		Yes		Yes			2.39517	3.05461	2.53257	2.54218	1.92183	2.49975	3.5665	2.30405	2.35611	3.55135	3.33187	2.88385	2.51637	2.5937	2.57873	1.56786		1.26013	1.61099	1.3406	1.34607	0.942482	1.32179	1.83451	1.20417	1.23641	1.82837	1.73633	1.528	1.33134	1.37501	1.36666	0.648801
ATP synthase subunit alpha, mitochondrial	P19483	ATP5F1A		Yes		Yes					9.11684	5.04648	4.00886	4.79224	7.28439	2.46529	3.07092	4.78025	5.4436	3.36478	5.11584	4.63469	8.14746	4.53351	3.10675	4.20094		3.18853	2.33528	2.00319	2.2607	2.86481	1.30176	1.61867	2.25709	2.44456	1.75051	2.35497	2.21247	3.02635	2.18063	1.63541	2.07071
ATP synthase subunit beta, mitochondrial	P00829	ATP5F1B		Yes		Yes					7.87118	4.4722	5.48276	3.19048	7.40703	5.19887	3.57872	3.38917	4.05436	2.74648	5.16428	3.31191	3.32065	3.40622	3.34571	6.17156		2.97658	2.16099	2.4549	1.67377	2.8889	2.3782	1.83944	1.76093	2.01947	1.45759	2.36857	1.72766	1.73146	1.76817	1.74231	2.62563
ATP synthase subunit gamma, mitochondrial	P05631	ATP5F1C			Yes						3.70298	NA	2.54247	2.28451	1.9021	3.06471	3.53735	3.08106	1.58121	2.04071	NA	NA	2.98687	3.66059	NA	2.07536		1.88869	NA	1.34623	1.19189	0.927596	1.61575	1.82267	1.62343	0.661026	1.02907	NA	NA	1.57863	1.87208	NA	1.05336
ATP synthase subunit g, mitochondrial	Q28852	ATP5MG			Yes						2.51255	2.80094	2.52449	2.80251	2.73835	3.07434	2.15044	2.65353	3.18865	3.46503	3.37259	2.34747	2.09672	4.42601	2.86487	2.19353		1.32915	1.48591	1.33599	1.48672	1.45331	1.62028	1.10463	1.40791	1.67295	1.79287	1.75386	1.2311	1.06814	2.14601	1.51847	1.13326
Barrier-to-autointegration factor	P61283	BANF1			Yes				Yes		1.37353	2.20202	3.65695	NA	2.29557	2.22933	1.82814	2.17524	1.65319	1.27685	6.64773	NA	4.07204	1.5091	3.43261	3.99536		0.45789	1.13883	1.87064	NA	1.19885	1.15661	0.870376	1.12118	0.725257	0.352588	2.73286	NA	2.02575	0.59369	1.77931	1.99833
Dolichyl-diphosphooligosaccharide--protein glycosyltransferase 48 kDa subunit	F1N632	DDOST		Yes		Yes		Yes	Yes		2.3962	2.03228	4.13645	2.71759	3.58493	3.86101	2.75888	2.95359	2.39254	2.62385	2.49775	3.13672	2.37655	2.66671	2.25194	1.93095		1.26075	1.0231	2.04839	1.44233	1.84195	1.94898	1.46408	1.56247	1.25854	1.39168	1.32063	1.64926	1.24887	1.41506	1.17117	0.949312
Complement component 1 Q subcomponent-binding protein, mitochondrial	Q3T0B6	C1QBP		Yes	Yes						4.75235	2.45641	4.07169	2.77485	1.81817	NA	9.98762	2.76172	3.10185	4.42443	4.44752	NA	NA	2.14442	2.10505	2.3131		2.24864	1.29655	2.02563	1.47241	0.862487	NA	3.32014	1.46557	1.63313	2.14549	2.153	NA	NA	1.10059	1.07385	1.20983
Complement C3	Q2UVX4	C3		Yes	Yes						3.1755	2.67389	2.28725	6.16987	6.78368	2.86652	2.86471	2.44081	3.11617	1.9034	4.1439	2.86233	5.26784	2.22846	2.42194	4.40985		1.66698	1.41894	1.19361	2.62524	2.76207	1.5193	1.51839	1.28736	1.63977	0.928579	2.05099	1.51719	2.39721	1.15605	1.27616	2.14073
Carbonic anhydrase 2	P00921	CA2		Yes	Yes						2.49217	2.36096	2.88046	1.85331	1.69124	3.31072	3.57191	2.50068	2.49842	5.78403	2.75573	2.11399	1.21395	4.55185	3.06057	1.68617		1.3174	1.23938	1.5263	0.890101	0.758082	1.72715	1.8367	1.32232	1.32102	2.53207	1.46244	1.07997	0.279712	2.18645	1.6138	0.753747
Calmodulin	P62157	CALM		Yes	Yes						8.36761	4.39513	2.97597	8.96287	17.3122	8.00013	3.09098	7.97775	9.6204	5.6629	5.7032	11.1639	9.99267	3.71426	9.0498	9.06871		3.06482	2.1359	1.57336	3.16396	4.11372	3.00002	1.62806	2.99598	3.2661	2.50154	2.51177	3.48077	3.32087	1.89308	3.17789	3.1809
Calreticulin	P52193	CALR		Yes	Yes						2.43944	3.18792	2.60633	2.50324	2.03798	3.03585	2.33976	2.76337	2.56651	2.2286	5.10439	2.3954	3.28378	6.31943	2.3312	8.55071		1.28655	1.67262	1.38202	1.3238	1.02714	1.6021	1.22636	1.46643	1.35981	1.15614	2.35174	1.26027	1.71536	2.65979	1.22107	3.09604
Cullin-associated NEDD8-dissociated protein 1	A7MBJ5	CAND1				Yes					2.03944	3.1402	2.40498	4.30308	2.6638	2.55936	2.73997	2.473	1.58803	2.7339	3.63792	2.1642	3.26461	4.52227	4.67774	2.56075		1.02817	1.65086	1.26603	2.10537	1.41349	1.35579	1.45416	1.30626	0.667235	1.45096	1.86311	1.11383	1.70691	2.17705	2.22581	1.35657
Desmocollin-2	P33545	DSC2		Yes		Yes		Yes			1.59399	3.47405	2.30296	2.46383	1.87514	3.272	3.00705	2.43485	1.85493	2.8424	2.41596	2.41142	1.6017	2.2273	2.20531	1.82625		0.672642	1.79662	1.20349	1.3009	0.906997	1.71017	1.58835	1.28383	0.891366	1.50711	1.2726	1.26989	0.679603	1.1553	1.14098	0.868882
Macrophage-capping protein	Q865V6	CAPG			Yes						1.43794	6.18009	3.58714	2.09947	2.22179	2.35402	NA	5.07736	1.6356	12.6775	3.32152	2.37262	4.45722	2.76545	1.81979	NA		0.524008	2.62763	1.84283	1.07003	1.15172	1.23512	NA	2.34408	0.709817	3.66419	1.73184	1.24648	2.15614	1.46751	0.863771	NA
Calpain-1 catalytic subunit	Q27970	CAPN1		Yes		Yes					2.78501	2.57116	2.37542	2.95559	1.82394	2.22693	3.067	3.23504	3.58421	2.54078	2.23936	1.91606	3.21946	3.69725	2.79088	2.54628		1.47768	1.36242	1.24819	1.56345	0.867056	1.15506	1.61683	1.69378	1.84165	1.34527	1.16309	0.938145	1.68682	1.88645	1.48072	1.34839
Calcyphosin	Q0VCC0	CAPS		Yes		Yes			Yes		6.04134	3.0077	3.74736	2.08094	9.56141	3.4006	4.31857	7.11614	4.59767	4.79357	4.14222	8.05566	7.23261	6.23601	7.41729	6.77122		2.59487	1.58866	1.90587	1.05723	3.25722	1.76579	2.11055	2.8311	2.2009	2.2611	2.05041	3.01	2.85452	2.64062	2.89089	2.75942
F-actin-capping protein subunit alpha-1	A4FUA8	CAPZA1			Yes						2.15236	2.67047	3.02861	2.13327	4.7688	2.30706	5.75068	3.19462	2.53695	16.2384	4.36551	2.64704	5.62207	3.02763	2.12547	7.68813		1.10592	1.4171	1.59866	1.09307	2.25363	1.20605	2.52373	1.67564	1.34309	4.02134	2.12615	1.40438	2.4911	1.59819	1.08778	2.94263
Calpastatin	A0A3Q1MZC5	CAST				Yes					2.42323	NA	3.84639	2.53297	2.23617	3.03838	1.72046	2.9929	4.25451	5.55599	NA	2.48018	7.30783	NA	1.37493	1.72652		1.27693	NA	1.94351	1.34083	1.16103	1.6033	0.782798	1.58154	2.08899	2.47404	NA	1.31045	2.86944	NA	0.459361	0.787865
Catalase	P00432	CAT				Yes					1.46438	2.88507	2.08742	2.33373	1.60625	83.4978	12.3559	2.09554	1.8265	2.51548	2.00842	2.24758	12.3947	3.49493	3.92546	4.15876		0.550293	1.52861	1.06172	1.22264	0.683697	6.38367	3.62712	1.06732	0.869078	1.33084	1.00606	1.16837	3.63165	1.80526	1.97286	2.05616
Cell cycle and apoptosis regulator 2	E1B9H3	CCAR2				Yes					2.27537	2.08421	2.93187	2.1958	2.27707	2.08594	2.90073	3.19138	1.89786	14.3699	1.55067	2.40459	4.27284	1.60834	2.48857	1.77687		1.1861	1.0595	1.55182	1.13475	1.18718	1.06069	1.53642	1.67418	0.924373	3.84498	0.632896	1.26579	2.0952	0.685573	1.31532	0.82934
T-complex protein 1 subunit beta	Q3ZBH0	CCT2				Yes					2.79287	2.32767	1.93302	3.24561	1.5254	1.57664	5.02482	4.0836	1.68367	3.70912	1.77217	2.89739	3.49335	3.16838	1.69825	1.59118		1.48175	1.21889	0.950859	1.69849	0.609187	0.656856	2.32907	2.02984	0.751612	1.89108	0.825518	1.53476	1.80461	1.66374	0.764045	0.670097
T-complex protein 1 subunit gamma	Q3T0K2	CCT3				Yes					1.90875	2.2251	3.22892	2.46098	2.43631	3.15142	2.71638	2.59095	2.5077	2.96649	2.82266	2.49749	2.56884	2.396	2.52316	1.82855		0.932625	1.15387	1.69105	1.29923	1.2847	1.656	1.44169	1.37348	1.32637	1.56876	1.49706	1.32048	1.36112	1.26063	1.33523	0.870697
T-complex protein 1 subunit delta	Q2T9X2	CCT4				Yes					1.92509	1.80627	3.9949	2.34321	1.38457	1.75178	2.06266	NA	1.3611	5.55335	3.01305	2.37549	1.97997	NA	2.47627	1.40482		0.944926	0.853015	1.99816	1.22849	0.469443	0.808819	1.0445	NA	0.444776	2.47336	1.59123	1.24822	0.985479	NA	1.30817	0.490382
T-complex protein 1 subunit zeta	Q3MHL7	CCT6A				Yes			Yes		3.24887	2.39126	2.42883	2.98291	2.05473	4.98241	2.67061	4.08598	4.73269	5.93725	1.94279	4.03981	3.42247	2.04252	2.18527	4.85572		1.69994	1.25777	1.28026	1.57672	1.03895	2.31684	1.41717	2.03068	2.24266	2.5698	0.958129	2.01429	1.77504	1.03035	1.12781	2.27968
T-complex protein 1 subunit eta	Q2NKZ1	CCT7				Yes			Yes		2.16077	3.25402	2.20586	1.99808	2.44498	3.45592	3.25326	4.35101	1.63785	112.145	2.93859	1.97253	3.14147	3.31168	2.4232	1.665		1.11155	1.70222	1.14134	0.998617	1.28982	1.78907	1.70189	2.12135	0.711805	6.80922	1.55512	0.980049	1.65144	1.72756	1.27691	0.735523
T-complex protein 1 subunit theta	Q3ZCI9	CCT8				Yes			Yes		3.60367	2.84632	1.8676	1.67312	3.73934	2.20332	3.41089	2.50368	2.26788	1.82917	2.00537	1.80886	3.40856	2.21467	3.18806	2.03239		1.84947	1.5091	0.901182	0.742542	1.90278	1.13968	1.77015	1.32405	1.18134	0.87119	1.00387	0.855077	1.76916	1.14709	1.67268	1.02318
Keratin 6A	M0QVY0	KRT6A				Yes		Yes			24.6028	19.5986	23.2259	7.57327	56.747	33.1503	12.6994	24.5025	25.8375	12.1011	18.6462	41.0122	18.1187	17.0804	35.5632	54.0062		4.62075	4.29268	4.53766	2.92092	5.82647	5.05095	3.66669	4.61486	4.69139	3.59707	4.22081	5.35798	4.17941	4.09427	5.15231	5.75505
Reticulon-1	E1BP30	RTN1				Yes		Yes			1.73041	2.73809	4.95349	1.88564	2.0125	1.29378	6.2222	2.68334	3.95978	5.86644	3.41298	2.20947	5.00842	2.50068	2.91258	2.0784		0.791116	1.45317	2.30845	0.915053	1.00899	0.371591	2.63743	1.42403	1.98542	2.55249	1.77103	1.1437	2.32436	1.32232	1.5423	1.05548
Reticulon-4	F1N405	RTN4		Yes		Yes		Yes			21.7165	10.9696	3.15889	3.25168	13.4284	7.19581	7.30153	4.11548	16.0069	7.42496	3.41201	2.55231	15.9852	2.35388	3.08224	16.128		4.44072	3.45544	1.65942	1.70118	3.74722	2.84716	2.8682	2.04106	4.00062	2.89238	1.77062	1.3518	3.99866	1.23504	1.62398	4.0115
Secretory carrier-associated membrane protein 3	Q58DR5	SCAMP3				Yes		Yes			1.46566	2.13018	3.60041	1.64585	1.24192	1.74596	2.7023	2.21611	2.55535	1.8974	5.32426	4.58968	2.54957	2.79287	1.10251	1.53534		0.55155	1.09097	1.84816	0.718832	0.312577	0.804023	1.43419	1.14803	1.35352	0.924023	2.41258	2.19839	1.35026	1.48175	0.140792	0.618554
Craniofacial development protein 2	O02751	CFDP2				Yes					6.33397	7.23985	4.45575	2.43682	14.9304	4.9601	2.82639	5.41889	4.81386	9.94006	4.17554	3.37008	2.38064	3.61403	2.48006	6.44451		2.66311	2.85596	2.15567	1.285	3.90018	2.31037	1.49896	2.438	2.2672	3.31326	2.06196	1.75278	1.25135	1.85361	1.31038	2.68807
Cofilin-1	Q5E9F7	CFL1		Yes	Yes						3.06934	10.7941	3.5703	4.83082	3.48189	4.22337	3.12475	2.80724	4.62563	2.86299	5.36811	4.75728	3.10859	4.41856	2.94578	4.94388		1.61793	3.43217	1.83604	2.27227	1.79987	2.0784	1.64374	1.48915	2.20965	1.51753	2.42441	2.25014	1.63626	2.14358	1.55865	2.30564
Cold-inducible RNA-binding protein	Q3SZN4	CIRBP				Yes					3.39535	3.93286	1.92352	3.67754	2.2536	2.70988	2.19196	1.64529	1.42191	6.05224	2.61289	2.0845	2.71212	4.2208	2.52636	NA		1.76356	1.97558	0.943747	1.87874	1.17223	1.43823	1.13222	0.71834	0.507827	2.59747	1.38564	1.0597	1.43942	2.07751	1.33706	NA
Thymopoietin	A0A3Q1LPP7	TMPO				Yes		Yes			1.56474	4.25607	3.76267	1.98159	1.75917	2.60056	2.52057	2.46857	2.73822	3.17632	3.07393	2.50075	2.68191	2.33041	2.53695	2.07639		0.645923	2.08952	1.91176	0.986659	0.814894	1.37882	1.33375	1.30367	1.45324	1.66735	1.62009	1.32236	1.42326	1.22059	1.34309	1.05408
Creatine kinase B-type	Q5EA61	CKB		Yes		Yes			Yes		2.82258	2.37506	2.95493	2.58912	2.59352	3.95327	3.15652	1.9482	8.62112	3.69694	6.37827	5.4927	4.69334	3.20941	8.3058	2.56249		1.49702	1.24797	1.56313	1.37246	1.37491	1.98305	1.65834	0.962142	3.10788	1.88633	2.67317	2.45752	2.23061	1.68231	3.05412	1.35754
Adenosylhomocysteinase	Q3MHL4	AHCY						Yes			2.57415	3.97832	2.7897	3.90369	2.8296	3.42432	2.97559	3.27849	3.97452	5.86679	3.61789	2.79844	3.35803	2.21855	2.4939	2.13254		1.36409	1.99216	1.48011	1.96484	1.5006	1.77582	1.57317	1.71303	1.99078	2.55257	1.85515	1.48462	1.74762	1.14962	1.3184	1.09257
Adipocyte plasma membrane-associated protein	A0A452DHZ7	APMAP						Yes			1.56624	2.50419	1.92951	1.15926	1.36079	2.8403	2.63124	2.05752	3.72225	2.57875	2.55236	2.06952	2.20002	2.71141	1.59484	1.79057		0.647308	1.32434	0.948235	0.21321	0.444441	1.50604	1.39574	1.04091	1.89617	1.36667	1.35183	1.04929	1.13752	1.43904	0.673413	0.840419
Chloride intracellular channel protein 1	Q5E9B7	CLIC1		Yes	Yes				Yes		4.40632	3.31385	2.7371	4.1417	7.19101	2.41245	4.05992	4.09345	3.49118	2.24168	2.15912	2.20214	9.70367	2.64751	2.22716	4.41379		2.13957	1.72851	1.45265	2.05022	2.84619	1.2705	2.02145	2.03332	1.80372	1.16458	1.11044	1.1389	3.27853	1.40464	1.15521	2.14202
Clathrin heavy chain 1	P49951	CLTC		Yes		Yes			Yes		3.57544	3.2789	2.50637	2.53506	2.40311	2.4889	3.13796	2.57492	3.61967	2.55945	2.62394	3.53593	3.00804	2.75726	2.87351	2.9827		1.83812	1.71321	1.3256	1.34202	1.2649	1.31551	1.64983	1.36453	1.85586	1.35583	1.39173	1.82209	1.58883	1.46324	1.52281	1.57662
Cytosolic non-specific dipeptidase	Q3ZC84	CNDP2			Yes						3.73659	2.87442	2.87746	2.99752	6.87189	2.72376	3.57105	4.75429	3.5506	2.7036	3.85112	3.47121	3.07286	2.94679	2.6767	3.54326		1.90172	1.52327	1.5248	1.58377	2.78071	1.4456	1.83635	2.24923	1.82806	1.43488	1.94528	1.79544	1.61958	1.55915	1.42046	1.82508
Collagen alpha-1(I) chain	P02453	COL1A1			Yes						NA	1.62645	NA	NA	2.39133	1.66132	1.35066	4.6637	2.09502	NA	NA	NA	NA	1.63082	2.83234	3.26622		NA	0.701729	NA	NA	1.25781	0.73233	0.433664	2.22147	1.06697	NA	NA	NA	NA	0.705598	1.50199	1.70762
Collagen type VI alpha 3 chain	E1BB91	COL6A3		Yes	Yes						2.41636	1.84247	2.41215	3.13547	2.17314	3.81087	2.57186	3.63518	2.62406	3.31679	1.74928	2.79967	1.77085	2.73728	3.34466	3.52105		1.27283	0.881642	1.27032	1.64868	1.11978	1.93012	1.36281	1.86203	1.3918	1.72979	0.806759	1.48526	0.824444	1.45275	1.74186	1.81601
Chromosome 10 C15orf48 homolog	A0A3Q1M537	C10H15orf48						Yes			2.33476	5.4678	4.31736	1.61099	2.03559	1.8784	4.63179	4.47224	2.07119	4.89222	2.73848	6.24959	3.84347	3.85327	2.00031	3.80663		1.22327	2.45096	2.11015	0.687945	1.02545	0.909504	2.21157	2.161	1.05046	2.29049	1.45338	2.64376	1.94241	1.94608	1.00023	1.92851
Coatomer subunit alpha	Q27954	COPA				Yes					3.99258	3.07388	2.80252	2.56519	2.47596	2.99219	2.24765	3.00851	2.9155	2.58062	3.08379	2.95018	1.93722	2.35759	2.31078	1.967		1.99732	1.62006	1.48673	1.35906	1.30799	1.5812	1.16841	1.58905	1.54374	1.36772	1.62471	1.56081	0.95399	1.23731	1.20838	0.975994
Calnexin	A7Z066	CANX			Yes			Yes			3.68706	5.45673	7.99174	3.01411	8.48575	2.38005	1.97633	8.61935	2.44391	24.8343	4.65513	6.33732	3.30415	8.88557	1.9892	4.07578		1.88247	2.44804	2.99851	1.59173	3.08504	1.25099	0.982826	3.10758	1.28919	4.63426	2.21882	2.66387	1.72428	3.15146	0.992191	2.02707
Coatomer subunit beta'	P35605	COPB2			Yes						1.26135	3.1336	2.73478	2.59988	1.77133	1.87478	2.45422	3.40395	2.51428	2.02026	3.08447	4.73948	2.0391	2.85514	2.40788	1.54199		0.334964	1.64782	1.45143	1.37844	0.824835	0.906721	1.29527	1.76721	1.33014	1.01454	1.62502	2.24473	1.02793	1.51356	1.26776	0.624794
Coatomer subunit gamma-1	P53620	COPG1				Yes					2.06714	3.74	2.5978	2.47502	6.93636	1.5133	2.80409	5.33304	2.12166	1.47553	2.27169	2.59885	2.52881	3.62709	3.03401	2.75446		1.04763	1.90304	1.37729	1.30744	2.79418	0.597702	1.48754	2.41496	1.0852	0.561235	1.18377	1.37787	1.33846	1.85881	1.60122	1.46177
Cytochrome c oxidase subunit 5B, mitochondrial	P00428	COX5B			Yes						3.71061	1.79977	3.07558	6.60744	4.30912	20.0878	NA	2.19441	2.55011	4.69915	NA	7.11322	2.41829	2.08188	16.1038	2.36023		1.89166	0.847812	1.62086	2.72409	2.10739	4.32825	NA	1.13383	1.35056	2.2324	NA	2.8305	1.27398	1.05789	4.00933	1.23893
Cysteine-rich protein 2	Q0VFX8	CRIP2				Yes					3.96934	4.09195	5.56148	26.2881	20.7853	6.93957	13.3763	11.6695	3.11894	2.18201	4.12048	2.43942	4.29872	16.4056	13.3027	9.85458		1.9889	2.03279	2.47547	4.71634	4.37749	2.79485	3.74161	3.54467	1.64105	1.12566	2.04281	1.28654	2.10391	4.03612	3.73364	3.30079
Ciliary rootlet coiled-coil, rootletin	E1BBS9	CROCC		Yes		Yes			Yes		7.28497	2.60721	2.36732	3.39324	9.83402	2.39276	4.16326	2.90881	2.33708	2.25893	2.0695	1.86845	2.86097	2.10047	4.06525	4.14249		2.86492	1.38251	1.24325	1.76266	3.29778	1.25868	2.05771	1.54043	1.22471	1.17564	1.04928	0.901843	1.5165	1.07072	2.02334	2.0505
Ciliary rootlet coiled-coil, rootletin family member 2	A0A3Q1M0Y8	CROCC2				Yes			Yes		12.9582	6.75736	5.21891	3.8121	4.9686	3.86524	4.14973	3.33574	2.59592	4.80176	3.28405	2.59575	4.61943	8.22245	7.24358	6.85856		3.6958	2.75646	2.38375	1.93058	2.31284	1.95056	2.05302	1.73801	1.37624	2.26356	1.71548	1.37615	2.20771	3.03957	2.8567	2.77791
Citrate synthase, mitochondrial	Q29RK1	CS			Yes						18.1071	31.3415	2.21081	29.0401	4.96582	18.8137	53.6739	50.5036	29.2544	110.431	38.4647	34.2554	8.62221	19.4143	21.5175	2.50209		4.17848	4.97	1.14457	4.85998	2.31203	4.23371	5.74615	5.65831	4.87058	6.787	5.26546	5.09826	3.10806	4.27905	4.42744	1.32313
Alpha-S1-casein	P02662	CSN1S1			Yes						2.23463	4.01138	7.36007	3.42656	2.14283	2.40099	2.31574	6.45865	1.92111	3.51384	2.04934	2.58604	2.42776	2.57223	2.90792	2.7023		1.16004	2.0041	2.87972	1.77676	1.09952	1.26363	1.21148	2.69123	0.94194	1.81305	1.03516	1.37074	1.27963	1.36302	1.53999	1.43419
Alpha-S2-casein	P02663	CSN1S2			Yes						2.65942	2.47043	5.66215	2.23976	1.85852	3.43592	23.7085	2.82526	2.48809	8.29306	1.56707	2.28049	2.63839	2.60105	3.50443	1.79093		1.41111	1.30476	2.50135	1.16334	0.894155	1.7807	4.56733	1.49838	1.31504	3.0519	0.648068	1.18934	1.39966	1.37909	1.80918	0.840705
Beta-casein	A0A452DHW7	CSN2			Yes						1.6705	3.30093	3.23251	3.51179	1.82546	2.00218	2.30813	10.4195	2.83101	9.05574	1.71469	2.57279	NA	3.83287	2.79961	2.51251		0.740282	1.72287	1.69265	1.81221	0.868261	1.00157	1.20672	3.38121	1.50132	3.17883	0.777946	1.36334	NA	1.93842	1.48522	1.32913
Kappa-casein	P02668	CSN3			Yes						2.66316	2.70517	3.8727	2.43437	1.82909	4.03701	3.72928	3.71107	2.39272	4.46569	6.02896	2.26686	3.30466	2.30763	3.14955	1.83134		1.41314	1.43572	1.95334	1.28355	0.87113	2.01329	1.8989	1.89183	1.25865	2.15888	2.59191	1.18069	1.7245	1.20641	1.65515	0.872903
Cystatin-B	P25417	CSTB			Yes				Yes		2.18857	5.28911	4.17869	3.16066	2.49634	2.53095	2.38196	1.93868	3.95057	3.00374	4.77301	6.70112	2.50757	1.36567	3.44159	2.68942		1.12999	2.40303	2.06305	1.66023	1.31981	1.33968	1.25215	0.955074	1.98206	1.58676	2.2549	2.7444	1.32629	0.449609	1.78307	1.4273
Catenin alpha 1	Q3MHM6	CTNNA1		Yes		Yes					2.23345	3.99035	1.69758	1.90736	1.68202	4.77199	2.98316	3.37753	2.30958	9.29823	3.1341	2.59741	2.46501	2.2079	3.30917	2.27971		1.15928	1.99651	0.763483	0.931575	0.750191	2.25459	1.57684	1.75597	1.20763	3.21696	1.64805	1.37707	1.30159	1.14267	1.72647	1.18885
Cathepsin D	P80209	CTSD				Yes					5.19909	3.01887	3.41478	1.51928	2.77509	4.84827	3.23307	3.88005	3.97332	6.62641	6.89952	26.4416	6.07307	8.72741	6.13216	1.74928		2.37826	1.59401	1.77179	0.603389	1.47254	2.27747	1.6929	1.95608	1.99035	2.72823	2.7865	4.72474	2.60243	3.12555	2.61639	0.806764
CD109 molecule	A0A3Q1LTK9	CD109		Yes	Yes			Yes			6.31808	2.63447	4.24928	3.83576	4.62455	5.87384	5.68672	3.28682	14.1468	3.05809	9.68449	6.29194	7.72105	10.4414	6.66928	9.24133		2.65949	1.39751	2.08722	1.93951	2.20931	2.5543	2.5076	1.71669	3.8224	1.61263	3.27568	2.6535	2.9488	3.38425	2.73753	3.2081
NADH-cytochrome b5 reductase 3	P07514	CYB5R3			Yes						3.08476	2.45034	1.46942	3.02051	1.88785	3.05706	1.95898	2.18024	2.33006	2.97858	2.33973	1.46527	3.23539	2.58276	1.70553	2.14902		1.62516	1.29298	0.555251	1.59479	0.916746	1.61214	0.970101	1.12449	1.22037	1.57462	1.22634	0.551166	1.69394	1.36891	0.770223	1.10368
Cytochrome P450, family 27, subfamily A, polypeptide 1	F6QQE8	CYP27A1				Yes					2.29368	2.99374	3.32585	3.92206	1.73521	1.57303	1.80424	3.17389	5.2925	19.7554	4.82634	1.66026	2.80158	2.32308	1.88842	2.96314		1.19766	1.58195	1.73372	1.97161	0.795109	0.65355	0.851393	1.66625	2.40395	4.30417	2.27093	0.731408	1.48624	1.21604	0.917179	1.56713
Cadherin 2	P19534	CDH2		Yes	Yes			Yes			1.68668	4.17817	4.1535	2.69731	2.16464	2.46811	1.96911	2.54152	2.31032	2.1711	3.58818	2.80344	2.80365	2.13501	2.24438	3.11989		0.754183	2.06287	2.05433	1.43152	1.11413	1.30341	0.977545	1.34569	1.20809	1.11843	1.84325	1.4872	1.4873	1.09424	1.16632	1.6415
Drebrin-like protein	A6H7G2	DBNL		Yes		Yes					1.50534	2.54229	2.62123	2.66529	1.77697	2.54534	2.723	1.9221	2.32585	5.34078	2.08757	2.15524	2.18034	2.70449	2.76812	4.00021		0.590091	1.34613	1.39025	1.41429	0.829417	1.34786	1.4452	0.942684	1.21776	2.41705	1.06182	1.10785	1.12455	1.43536	1.4689	2.00007
Dynactin subunit 2	Q3ZCF0	DCTN2				Yes					2.33341	2.573	2.71708	3.71601	1.63209	NA	2.24563	2.71992	2.03794	2.37062	5.37431	3.31407	2.40574	1.49851	3.39898	1.46219		1.22244	1.36345	1.44206	1.89375	0.70672	NA	1.16712	1.44356	1.02711	1.24526	2.42608	1.7286	1.26648	0.583533	1.7651	0.548128
L-xylulose reductase	Q1JP75	DCXR		Yes	Yes						2.54169	2.74715	2.4448	1.81571	3.51371	2.66818	2.62331	2.60786	1.46898	2.13612	2.40627	5.04502	1.83201	2.2929	2.45161	2.61822		1.34579	1.45793	1.28971	0.860532	1.81299	1.41586	1.39139	1.38287	0.554818	1.09499	1.2668	2.33486	0.873431	1.19717	1.29373	1.38858
DNA damage-binding protein 1	A1A4K3	DDB1				Yes					2.10506	2.70864	4.28015	2.77634	2.34526	2.35647	3.56297	2.38483	2.35186	4.16386	2.51	3.96168	2.57976	3.08623	2.33299	4.08558		1.07386	1.43757	2.09766	1.47318	1.22975	1.23663	1.83308	1.25389	1.2338	2.05792	1.32769	1.98611	1.36724	1.62585	1.22218	2.03054
Corneodesmosin	F1MWJ0	CDSN		Yes	Yes			Yes			4.18183	10.8254	9.71794	4.89497	32.3262	44.9806	2.0611	20.3794	7.57065	7.2581	10.8222	33.3112	13.8176	28.2162	10.7939	18.4956		2.06413	3.43635	3.28065	2.2913	5.01463	5.49123	1.04341	4.34904	2.92042	2.85959	3.43592	5.05794	3.78843	4.81845	3.43215	4.20911
ATP-dependent RNA helicase DDX1	Q0IIK5	DDX1			Yes						1.47707	3.32297	1.95323	2.76673	4.19728	2.14856	2.55543	1.94901	5.12861	3.0647	3.4951	3.47564	1.96115	1.68966	2.30867	NA		0.562742	1.73247	0.96586	1.46818	2.06946	1.10337	1.35357	0.962739	2.35857	1.61575	1.80533	1.79728	0.971703	0.756737	1.20706	NA
RNA helicase DDX17	A7E307	DDX17				Yes					2.24913	2.1072	1.57364	2.61554	1.94203	1.44744	2.65531	5.17655	4.69473	2.69692	1.9771	2.25482	2.54662	1.89783	2.56956	2.65231		1.16937	1.07533	0.654103	1.38711	0.957563	0.533509	1.40888	2.37199	2.23104	1.43131	0.983386	1.17301	1.34858	0.924352	1.36152	1.40725
ATP-dependent RNA helicase	F1N5H8	DDX31				Yes					1.79587	2.85499	2.55441	2.9945	1.49088	3.41518	2.4723	2.66813	3.48755	2.93102	4.13713	2.47457	2.11789	2.34782	1.88599	1.90167		0.844683	1.51349	1.35299	1.58231	0.576161	1.77196	1.30585	1.41583	1.80222	1.5514	2.04863	1.30718	1.08263	1.23132	0.915319	0.927268
Spliceosome RNA helicase DDX39B	Q3T147	DDX39B				Yes					2.60919	5.843	3.06657	4.81322	2.35283	4.4752	3.39087	3.30256	2.53436	3.20408	1.9697	3.58035	2.41187	1.43261	2.57006	1.96773		1.3836	2.54671	1.61663	2.267	1.2344	2.16195	1.76166	1.72359	1.34162	1.67991	0.977974	1.8401	1.27015	0.518642	1.3618	0.976535
RNA helicase DDX3X	G5E631	DDX3X		Yes		Yes					2.29768	2.62169	4.42644	3.38549	2.50138	2.74745	3.62604	2.98171	1.98759	3.50591	3.1334	3.82021	2.22661	1.83368	3.04121	2.95539		1.20018	1.39049	2.14615	1.75936	1.32272	1.45809	1.85839	1.57614	0.991018	1.80979	1.64773	1.93365	1.15485	0.874738	1.60465	1.56335
RNA helicase DDX6	E1BDM8	DDX6				Yes					3.97795	3.25522	1.88651	2.18406	5.53055	2.07741	2.89665	2.47149	9.74844	1.47122	3.36444	5.29673	2.92128	5.16506	2.71973	6.76366		1.99202	1.70275	0.915721	1.12701	2.46742	1.05479	1.53438	1.30538	3.28517	0.557015	1.75037	2.4051	1.5466	2.36878	1.44346	2.7578
ATP-dependent RNA helicase A	Q28141	DHX9				Yes					2.36352	2.48202	2.93962	2.85715	1.89369	2.93138	3.43798	2.77685	2.48685	1.92647	2.79324	2.17076	2.41202	2.52786	2.34954	2.38583		1.24094	1.31152	1.55563	1.51458	0.921201	1.55158	1.78156	1.47345	1.31432	0.945962	1.48194	1.1182	1.27024	1.33792	1.23238	1.25449
Dihydrolipoyllysine-residue succinyltransferase component of 2-oxoglutarate dehydrogenase complex, mitochondrial	P11179	DLST				Yes					1.95745	NA	2.29788	NA	1.41327	NA	NA	NA	4.90511	1.36606	1.48376	3.10168	2.85443	0.936974	1.99071	1.92294		0.968976	NA	1.2003	NA	0.499034	NA	NA	NA	2.29429	0.450018	0.569254	1.63305	1.5132	-0.0939192	0.993283	0.943314
Dynein axonemal heavy chain 9	F1MJJ0	DNAH9				Yes			Yes		9.49426	3.65555	8.08059	7.14655	8.5926	1.86574	5.5343	8.83972	3.84451	5.62471	5.25759	6.93174	4.01213	5.16152	6.39908	10.6176		3.24705	1.87009	3.01446	2.83725	3.10309	0.899745	2.4684	3.144	1.9428	2.49178	2.3944	2.79322	2.00437	2.36779	2.67786	3.40839
DnaJ homolog subfamily B member 6	Q0III6	DNAJB6				Yes			Yes		4.92496	3.784	2.29921	6.79593	13.2457	6.45293	6.90692	8.99643	3.88628	1.63761	2.03762	1.58434	3.09186	4.04881	2.27932	5.11761		2.30011	1.91991	1.20114	2.76467	3.72745	2.68995	2.78804	3.16935	1.95839	0.711588	1.02688	0.663881	1.62848	2.0175	1.1886	2.35547
Creatine kinase U-type, mitochondrial	Q9TTK8	CKMT1						Yes			4.11205	2.72947	2.85679	1.5873	2.06001	2.66692	3.29753	6.92499	4.09549	1.82621	3.47862	1.64367	4.13084	2.56932	72.2028	2.23161		2.03986	1.44862	1.51439	0.666578	1.04265	1.41517	1.72138	2.79181	2.03404	0.86885	1.79851	0.716924	2.04643	1.36139	6.17398	1.15809
Claudin-1	Q6L708	CLDN1		Yes	Yes			Yes			6.98336	3.59886	3.25759	4.08347	6.50571	2.68536	6.13094	4.4377	3.12124	3.22974	2.92861	2.15773	4.06451	1.86659	3.92979	4.94496		2.80392	1.84754	1.7038	2.02979	2.70171	1.42511	2.61611	2.14981	1.64212	1.69142	1.55022	1.10952	2.02308	0.900404	1.97445	2.30596
Catechol O-methyltransferase	A7MBI7	COMT		Yes				Yes			3.34177	1.35414	3.52205	3.51409	3.79666	4.14711	3.87141	2.65274	3.89906	3.95145	2.05963	2.84074	2.33135	2.52529	2.2409	2.59383		1.74061	0.437377	1.81641	1.81315	1.92473	2.05211	1.95286	1.40748	1.96313	1.98238	1.04239	1.50626	1.22117	1.33645	1.16408	1.37508
Desmoplakin	E1BKT9	DSP		Yes		Yes					4.72086	3.26478	3.54701	3.036	6.05264	3.24969	2.60415	4.4629	3.57409	2.99381	3.169	5.04744	2.56427	3.66139	3.33732	3.65512		2.23905	1.70699	1.8266	1.60217	2.59757	1.7003	1.38081	2.15798	1.83758	1.58198	1.66403	2.33555	1.35855	1.87239	1.73869	1.86992
Destrin	Q5E9D5	DSTN			Yes						2.56352	2.79664	2.45842	1.80176	2.3186	3.47969	5.78844	1.56771	3.18824	3.33177	3.2709	2.40482	3.33409	3.16259	NA	30.5813		1.35813	1.48369	1.29773	0.849405	1.21326	1.79896	2.53317	0.648657	1.67276	1.73629	1.70969	1.26593	1.73729	1.66111	NA	4.93458
Dynein cytoplasmic 1 heavy chain 1	E1BDX8	DYNC1H1				Yes					2.33074	3.14252	4.39133	7.87476	2.53161	3.48901	9.25009	4.25995	2.55914	2.7504	3.06757	2.20753	3.62107	2.71314	5.6319	2.95991		1.22079	1.65192	2.13466	2.97724	1.34006	1.80282	3.20947	2.09084	1.35566	1.45964	1.6171	1.14243	1.85642	1.43996	2.49362	1.56555
Dynein light chain roadblock-type 2	Q32P85	DYNLRB2			Yes				Yes		8.96105	4.07182	5.49449	10.4529	9.27754	3.69139	4.27802	4.77095	5.61911	5.9116	3.06874	2.71142	5.96242	7.57748	10.2861	6.98215		3.16367	2.02567	2.45798	3.38583	3.21374	1.88416	2.09694	2.25428	2.49034	2.56355	1.61765	1.43905	2.5759	2.92172	3.36263	2.80367
Elongation factor 1-alpha 1	P68103	EEF1A1		Yes	Yes				Yes		17.658	16.036	8.17432	11.561	45.9193	11.7111	14.7618	22.2132	39.0437	5.2181	33.6008	33.8948	22.9152	11.36	21.722	23.5801		4.14225	4.00324	3.0311	3.53119	5.52103	3.5498	3.8838	4.47334	5.28702	2.38353	5.07042	5.08299	4.51823	3.50589	4.44109	4.5595
Elongation factor 1-delta	A5D989	EEF1D			Yes						2.44288	3.10181	2.51234	2.55815	2.26157	3.2144	2.16346	2.11351	5.84015	2.00201	4.52365	2.55098	2.04611	2.42776	2.09351	2.46887		1.28858	1.63311	1.32903	1.3551	1.17733	1.68455	1.11334	1.07964	2.546	1.00145	2.17749	1.35105	1.03289	1.27963	1.06592	1.30385
Elongation factor 1-gamma	Q3SZV3	EEF1G				Yes					6.62177	2.71228	3.14924	3.63233	1.90487	3.30477	3.0148	2.73549	2.99123	2.36266	2.10452	2.81625	3.16395	4.36628	2.5434	2.81928		2.72722	1.43951	1.65501	1.86089	0.92969	1.72455	1.59206	1.4518	1.58074	1.24041	1.07349	1.49377	1.66173	2.1264	1.34676	1.49533
Elongation factor 2	Q3SYU2	EEF2		Yes		Yes			Yes		2.21179	2.63786	5.05811	5.44064	6.69027	2.99806	2.77345	2.89121	4.03643	2.68296	4.40262	3.63881	2.9402	6.40294	3.15387	2.77626		1.14521	1.39937	2.3386	2.44378	2.74206	1.58403	1.47168	1.53167	2.01308	1.42382	2.13836	1.86347	1.55591	2.67873	1.65712	1.47314
EF-hand domain-containing protein D2	A5D7A0	EFHD2			Yes						1.6569	1.54019	4.3043	2.69713	1.27408	2.28152	2.81915	2.15311	1.14506	3.79494	4.09436	1.66697	2.2031	2.42802	1.74502	1.29071		0.72849	0.623113	2.10578	1.43143	0.349452	1.19	1.49526	1.10642	0.195418	1.92408	2.03364	0.737225	1.13953	1.27978	0.80324	0.368167
116 kDa U5 small nuclear ribonucleoprotein component	A4FUD3	EFTUD2			Yes						2.23815	3.44227	1.99141	1.9235	2.39541	2.55162	2.86501	4.07686	1.5195	1.63518	1.92771	1.97581	1.70605	3.00882	3.45181	NA		1.16231	1.78336	0.993793	0.943731	1.26027	1.35141	1.51854	2.02746	0.603592	0.709452	0.946886	0.982445	0.770662	1.5892	1.78735	NA
Eukaryotic translation initiation factor 3 subunit A	E1B7R4	EIF3A				Yes					2.93671	3.04567	2.58932	3.30706	2.33409	2.24056	2.27245	3.37205	2.93461	2.07616	3.71715	2.40679	3.34122	1.5593	2.09735	1.97188		1.5542	1.60676	1.37257	1.72555	1.22286	1.16386	1.18425	1.75363	1.55317	1.05392	1.8942	1.26711	1.74038	0.640901	1.06857	0.97957
Eukaryotic translation initiation factor 3 subunit L	Q3ZCK1	EIF3L				Yes					2.31181	2.62607	1.98015	2.04323	2.72439	2.10642	2.41273	2.40314	1.47039	2.79775	2.1064	2.19192	3.37724	2.62345	2.30709	2.13334		1.20902	1.39291	0.985612	1.03085	1.44593	1.07479	1.27067	1.26492	0.556194	1.48427	1.07478	1.13219	1.75585	1.39147	1.20607	1.09311
Eukaryotic initiation factor 4A-I	Q3SZ54	EIF4A1				Yes			Yes		5.32438	4.98725	5.22263	7.3436	5.70873	2.1612	5.18626	2.63264	4.93577	4.16144	2.84252	4.62556	2.98899	6.21313	9.73147	1.88931		2.41261	2.31825	2.38478	2.87649	2.51317	1.11183	2.3747	1.39651	2.30327	2.05708	1.50717	2.20963	1.57966	2.63532	3.28266	0.91786
Eukaryotic initiation factor 4A-II	Q3SZ65	EIF4A2				Yes					2.02337	2.4134	2.68483	3.4624	2.42979	3.2768	2.19732	2.5709	2.50157	2.41616	2.79655	2.26593	2.94288	2.55761	3.3583	2.37091		1.01676	1.27107	1.42483	1.79177	1.28083	1.71229	1.13574	1.36227	1.32283	1.27271	1.48365	1.1801	1.55723	1.3548	1.74773	1.24544
Eukaryotic initiation factor 4A-III	Q2NL22	EIF4A3				Yes					1.26864	11.7484	4.03209	3.63618	2.29292	3.56154	36.289	2.47268	2.60362	2.3051	2.28111	2.45769	3.03536	2.03301	3.78399	2.16334		0.343279	3.5544	2.01153	1.86242	1.19719	1.8325	5.18146	1.30607	1.38052	1.20483	1.18974	1.2973	1.60187	1.02362	1.91991	1.11326
Eukaryotic translation initiation factor 4 gamma 1	F1MX04	EIF4G1				Yes					1.82831	2.35668	5.54838	2.82425	1.95931	2.75342	1.85475	2.51501	2.7649	4.5596	3.02165	3.30679	2.59407	3.89993	2.62153	2.14776		0.870514	1.23676	2.47207	1.49787	0.970346	1.46123	0.891223	1.33056	1.46723	2.18891	1.59534	1.72543	1.37522	1.96345	1.39041	1.10283
Eukaryotic translation initiation factor 4H	Q1JPH6	EIF4H				Yes					2.08676	2.46238	2.38746	2.46182	4.75078	2.85222	2.8536	1.55536	2.10355	2.43481	2.32986	2.30208	3.05504	2.21959	3.23208	2.91095		1.06127	1.30006	1.25548	1.29973	2.24816	1.51208	1.51278	0.637253	1.07283	1.28381	1.22024	1.20294	1.61119	1.1503	1.69246	1.54149
ELAV-like protein	Q3ZCE2	ELAVL1			Yes						2.6376	2.08416	3.47863	3.9825	2.15793	2.49133	2.49693	2.96043	2.22824	2.14248	2.03311	1.87746	2.94504	3.44487	2.90866	1.42813		1.39923	1.05947	1.79852	1.99367	1.10965	1.31692	1.32015	1.56581	1.15591	1.09928	1.02369	0.908785	1.55829	1.78445	1.54035	0.514125
Alpha-enolase	Q9XSJ4	ENO1		Yes	Yes				Yes		6.35813	6.3781	3.64973	6.25389	11.2741	6.2878	3.97013	4.45148	6.24428	5.25753	4.91144	6.49114	7.99016	7.15806	8.27254	7.96203		2.6686	2.67313	1.86779	2.64475	3.49494	2.65255	1.98918	2.15429	2.64253	2.39439	2.29615	2.69847	2.99823	2.83957	3.04833	2.99314
Coatomer subunit beta	A0JN39	COPB1		Yes				Yes			3.40855	1.94844	2.77955	3.90732	2.15672	5.79597	1.91126	2.37319	1.75655	2.40022	2.77279	2.53702	1.77182	3.71613	2.23771	2.29249		1.76916	0.962318	1.47485	1.96618	1.10884	2.53505	0.934525	1.24683	0.812744	1.26316	1.47134	1.34314	0.825232	1.8938	1.16202	1.19692
CYB5B protein	Q0P5F6	CYB5B			Yes			Yes			1.80032	2.88162	2.6671	3.47136	2.54252	3.73922	3.12161	2.30232	3.38082	3.23453	3.04743	9.8846	12.2628	2.70542	5.17706	5.89225		0.848255	1.52688	1.41527	1.7955	1.34626	1.90274	1.64229	1.20309	1.75737	1.69356	1.60759	3.30518	3.61621	1.43585	2.37213	2.55882
Epoxide hydrolase 2	F6QS88	EPHX2			Yes						1.88227	3.18308	6.98271	5.39284	2.9859	4.01735	3.30096	3.38591	3.88259	3.19491	3.73792	3.3709	2.45404	8.19045	3.64284	4.60028		0.912477	1.67042	2.80379	2.43105	1.57817	2.00624	1.72288	1.75954	1.95702	1.67578	1.90224	1.75313	1.29516	3.03394	1.86506	2.20172
Epiplakin 1	A0A3Q1LMV9	EPPK1		Yes		Yes					1.43024	3.71494	2.45904	4.61137	2.5918	7.60785	3.93276	2.82506	2.14928	8.93883	2.66515	2.57535	2.62082	3.85062	3.64924	1.99123		0.516258	1.89334	1.2981	2.2052	1.37396	2.92749	1.97554	1.49828	1.10385	3.16009	1.41422	1.36477	1.39002	1.94509	1.8676	0.993659
Erlin-2	Q1RMU4	ERLIN2		Yes	Yes						2.17622	2.42672	4.22531	2.46829	2.27259	3.04482	2.15325	2.00727	2.51214	2.48895	3.14457	2.09785	2.31646	1.71986	2.58007	2.78574		1.12183	1.27901	2.07906	1.30351	1.18434	1.60636	1.10652	1.00524	1.32892	1.31554	1.65286	1.06891	1.21192	0.782289	1.36741	1.47806
Endoplasmic reticulum resident protein 29	P81623	ERP29			Yes						1.46779	11.3049	NA	1.98996	1.64721	2.79665	2.35357	NA	3.40055	2.36336	1.92834	1.44029	5.02517	1.10737	2.33347	2.85238		0.553643	3.49888	NA	0.992743	0.720027	1.4837	1.23485	NA	1.76577	1.24084	0.947361	0.526363	2.32917	0.147138	1.22248	1.51216
Endoplasmic reticulum resident protein 44	Q3T0L2	ERP44			Yes						1.14094	2.36279	2.62486	1.83611	3.36041	1.72097	2.43974	2.18786	1.44064	2.64816	2.36328	2.40702	1.83732	2.11454	1.97651	2.58516		0.190229	1.24049	1.39224	0.876654	1.74864	0.783226	1.28672	1.12952	0.52671	1.40499	1.24079	1.26725	0.877606	1.08034	0.982957	1.37026
S-formylglutathione hydrolase	Q08E20	ESD			Yes						4.67415	2.47057	3.32254	2.79263	5.60729	2.09198	3.02485	2.27574	2.45229	2.82277	2.59468	3.7923	1.79493	4.73621	3.35999	2.83046		2.2247	1.30484	1.73228	1.48162	2.4873	1.06487	1.59687	1.18633	1.29413	1.49711	1.37556	1.92307	0.843924	2.24373	1.74846	1.50104
Electron transfer flavoprotein subunit alpha	F1MWR3	ETFA			Yes				Yes		2.75607	2.55405	8.58474	2.63636	3.07171	8.7523	4.7863	2.84454	2.50919	11.9131	3.23111	5.25261	1.81243	2.25235	2.12037	2.08016		1.46261	1.35279	3.10177	1.39855	1.61904	3.12966	2.25891	1.5082	1.32722	3.57447	1.69203	2.39303	0.857922	1.17143	1.08432	1.0567
Electron transfer flavoprotein subunit beta	Q2TBV3	ETFB			Yes						2.57659	4.93033	NA	1.26801	1.62744	3.07043	2.82216	10.0302	5.52311	19.5798	6.45749	1.97295	4.56654	1.97256	4.2326	1.93879		1.36546	2.30169	NA	0.342566	0.702608	1.61844	1.4968	3.32629	2.46548	4.2913	2.69097	0.980356	2.1911	0.98007	2.08154	0.955156
Cytochrome P450, family 4, subfamily B, polypeptide 1	Q148E6	CYP4B1						Yes	Yes		4.99927	2.26037	2.77979	2.09931	3.43976	2.15136	2.27868	2.2994	4.46183	5.14506	4.76521	3.62542	3.19991	5.58954	4.31558	2.92104		2.32172	1.17656	1.47497	1.06991	1.78231	1.10525	1.1882	1.20126	2.15763	2.36319	2.25254	1.85815	1.67803	2.48273	2.10955	1.54648
Ezrin	P31976	EZR		Yes		Yes	Yes		Yes		7.38039	3.99955	2.94596	4.73589	8.70761	4.2962	6.33614	8.77065	4.85878	5.68843	5.06504	9.72963	5.71619	8.46509	10.8134	7.49515		2.8837	1.99984	1.55874	2.24363	3.12228	2.10306	2.6636	3.13268	2.28059	2.50803	2.34057	3.28238	2.51505	3.08153	3.43474	2.90596
Fumarylacetoacetate hydrolase domain-containing protein 2	Q2KIB0	FAHD2			Yes						3.33878	1.9646	2.58952	4.06196	1.5685	3.00741	2.14567	1.65041	2.92922	2.55599	5.34515	1.56467	2.38688	3.45987	3.63795	1.84587		1.73932	0.974239	1.37268	2.02217	0.649385	1.58852	1.10143	0.722825	1.55052	1.35388	2.41823	0.645855	1.25513	1.79072	1.86313	0.884299
Fatty acid synthase	F1N647	FASN		Yes		Yes					1.57005	1.90532	2.29002	3.11076	1.93844	2.67695	2.70782	2.99994	2.62261	NA	3.57438	1.74475	3.72332	3.4246	5.84195	1.65645		0.65081	0.930035	1.19536	1.63727	0.954896	1.42059	1.43713	1.58494	1.391	NA	1.83769	0.80302	1.89659	1.77594	2.54645	0.728093
Fumarate hydratase, mitochondrial	Q148D3	FH				Yes					3.33965	1.9727	2.54663	3.76843	2.60311	3.5721	1.92086	2.84113	2.45627	3.18373	2.11376	2.72498	3.6244	3.81883	2.69691	2.03348		1.7397	0.980172	1.34859	1.91396	1.38024	1.83677	0.941756	1.50646	1.29647	1.67072	1.07981	1.44625	1.85774	1.93313	1.43131	1.02395
Desmoglein 1	Q03763	DSG1		Yes	Yes			Yes			4.86972	10.4458	3.22396	4.05071	14.9371	16.5456	3.11695	15.7196	5.78398	4.87413	2.51093	7.9742	4.52582	6.42564	4.43629	5.7221		2.28384	3.38485	1.68883	2.01818	3.90083	4.04838	1.64014	3.97449	2.53206	2.28514	1.32822	2.99534	2.17818	2.68384	2.14935	2.51655
Peptidyl-prolyl cis-trans isomerase FKBP2	Q32PA9	FKBP2			Yes						5.33767	2.90651	2.39396	4.34004	3.22299	1.92038	4.30026	2.4009	3.45425	4.10127	4.7952	2.06893	3.24624	2.55451	2.40427	2.10656		2.41621	1.53929	1.2594	2.11771	1.6884	0.941389	2.10442	1.26358	1.78837	2.03607	2.26159	1.04889	1.69877	1.35304	1.2656	1.07489
Peptidyl-prolyl cis-trans isomerase FKBP4	Q9TRY0	FKBP4				Yes					2.23839	4.54593	2.1803	2.36478	2.3962	2.35326	2.82541	4.09067	1.33928	3.64413	3.5616	5.58563	2.71996	2.09094	3.41257	2.56478		1.16246	2.18457	1.12453	1.24171	1.26075	1.23466	1.49846	2.03234	0.421457	1.86557	1.83252	2.48172	1.44359	1.06415	1.77086	1.35884
Filamin A	F1N169	FLNA		Yes		Yes			Yes		2.33768	2.2503	2.86933	3.27801	2.84266	4.83086	2.54464	5.92444	2.08379	3.75915	2.33688	3.86204	2.43794	2.01577	2.97569	1.9032		1.22508	1.17012	1.52072	1.71282	1.50724	2.27228	1.34746	2.56668	1.05921	1.91041	1.22459	1.94936	1.28566	1.01133	1.57322	0.928429
Filamin B	A0A3Q1MQ34	FLNB		Yes		Yes					2.79203	2.50875	2.92423	3.16673	3.08976	2.98636	2.42044	1.98115	5.92208	2.35462	2.6077	3.53173	2.93107	2.66188	3.42197	2.07105		1.48131	1.32697	1.54805	1.66299	1.62749	1.57839	1.27527	0.986335	2.5661	1.23549	1.38278	1.82038	1.55143	1.41245	1.77483	1.05036
Filamin C	A0A3Q1LV98	FLNC		Yes		Yes					4.41316	2.3919	2.56675	2.70034	4.52057	2.29739	2.27507	3.40106	2.96179	2.93368	2.98422	2.86261	2.80836	2.6852	2.87239	2.73663		2.14181	1.25816	1.35994	1.43314	2.17651	1.2	1.18591	1.76598	1.56647	1.55271	1.57736	1.51733	1.48973	1.42503	1.52225	1.4524
Far upstream element (FUSE) binding protein 1	Q08DJ3	FUBP1				Yes					3.67651	1.66816	3.16997	2.11617	2.19271	3.41742	3.59855	2.76501	1.7627	2.4581	3.81721	2.59091	4.30515	3.20928	5.0455	2.05392		1.87834	0.738257	1.66447	1.08146	1.13272	1.77291	1.84741	1.46728	0.817788	1.29754	1.93252	1.37346	2.10606	1.68225	2.335	1.03838
RNA-binding protein FUS	Q28009	FUS				Yes					1.8379	6.01961	4.9291	3.1592	3.44084	3.20034	2.95666	4.07938	2.75892	16.5764	3.14515	2.80268	2.44283	2.39595	2.97863	1.82879		0.878059	2.58967	2.30132	1.65956	1.78276	1.67823	1.56397	2.02835	1.4641	4.05106	1.65313	1.48681	1.28855	1.2606	1.57465	0.87089
Ras GTPase-activating protein-binding protein 1	Q32LC7	G3BP1				Yes					1.38086	3.02377	3.05162	2.98528	2.08664	5.1803	3.25526	2.51205	1.88597	2.46246	2.07289	2.1779	2.98188	2.92397	1.89637	2.43895		0.465564	1.59635	1.60958	1.57786	1.06118	2.37304	1.70277	1.32887	0.915308	1.3001	1.05165	1.12293	1.57622	1.54793	0.923244	1.28626
Glucose-6-phosphate 1-dehydrogenase	A0A3Q1MM55	G6PD		Yes		Yes					1.55894	2.64735	2.65961	2.48646	3.21753	3.59561	2.78158	3.45572	1.59385	3.99391	1.45042	2.36266	2.35958	4.20215	4.06059	2.99343		0.640566	1.40455	1.41122	1.31409	1.68596	1.84624	1.4759	1.78899	0.672517	1.9978	0.536468	1.24041	1.23853	2.07113	2.02169	1.5818
Galactose mutarotase	Q5EA79	GALM			Yes						3.26687	6.0008	2.38203	2.17492	2.03969	3.07916	3.9614	4.32943	2.95744	2.44077	3.42666	1.97958	2.14011	3.40562	2.4821	2.56447		1.70791	2.58516	1.25219	1.12096	1.02835	1.62254	1.98601	2.11418	1.56435	1.28734	1.7768	0.985193	1.09768	1.76792	1.31156	1.35866
Desmoglein 2	F1MFC2	DSG2		Yes	Yes			Yes			2.81759	1.91868	2.87409	3.00142	2.29541	3.3655	2.72562	3.97432	1.75599	2.06102	2.5474	3.03377	3.63169	1.7839	3.03947	2.1642		1.49446	0.940116	1.52311	1.58565	1.19875	1.75082	1.44658	1.99071	0.812286	1.04336	1.34902	1.60111	1.86064	0.835036	1.60382	1.11383
Glyceraldehyde-3-phosphate dehydrogenase	P10096	GAPDH		Yes	Yes				Yes		13.7524	8.95453	4.50674	4.97322	7.44989	4.67218	4.57514	5.3157	4.81295	5.36622	2.93477	4.78672	7.84986	11.1082	7.8181	7.66531		3.78161	3.16262	2.17209	2.31418	2.89722	2.2241	2.19382	2.41026	2.26692	2.4239	1.55325	2.25904	2.97267	3.47356	2.96682	2.93835
Rab GDP dissociation inhibitor beta	P50397	GDI2				Yes			Yes		3.69126	2.45816	2.84083	3.95799	2.50869	2.75795	2.26361	3.50911	4.67519	3.79917	3.01696	2.74855	3.59496	4.9261	4.63134	1.87959		1.88411	1.29758	1.50631	1.98477	1.32694	1.4636	1.17863	1.8111	2.22502	1.92569	1.59309	1.45867	1.84598	2.30045	2.21143	0.910418
Glial fibrillary acidic protein	Q28115	GFAP				Yes					1.06705	2.92636	3.85499	3.32494	1.98081	2.8633	1.42831	2.94866	4.72482	2.85844	2.00983	2.91757	1.57274	2.11909	2.47532	3.53791		0.0936329	1.54911	1.94673	1.73333	0.986088	1.51768	0.514307	1.56006	2.24026	1.51523	1.00707	1.54477	0.653279	1.08345	1.30762	1.8229
glutamine--fructose-6-phosphate transaminase (isomerizing)	F1MZY2	GFPT1				Yes					1.26122	1.83576	4.15283	1.83387	2.94255	2.12235	2.30768	3.20719	2.64393	5.95619	2.44575	2.08904	1.92996	2.34963	1.81942	2.28583		0.334823	0.876374	2.05409	0.874895	1.55707	1.08566	1.20644	1.68131	1.40269	2.57439	1.29028	1.06284	0.948569	1.23244	0.863475	1.19272
Mannose-1-phosphate guanyltransferase beta	Q2YDJ9	GMPPB				Yes					3.38525	3.03097	1.72136	1.75405	2.6502	2.66176	2.14911	3.22381	1.75377	2.87949	3.14088	2.12527	2.35852	1.84643	2.90096	3.49341		1.75926	1.59978	0.783552	0.810691	1.4061	1.41238	1.10374	1.68877	0.810456	1.52581	1.65117	1.08764	1.23788	0.884737	1.53653	1.80463
G protein subunit alpha i2	A7MBH9	GNAI2		Yes		Yes					13.7682	4.46091	3.8288	5.94042	7.69857	4.24534	7.61363	4.49741	10.8688	4.11454	2.89151	3.51516	15.5764	5.16292	13.6878	4.16391		3.78327	2.15734	1.93689	2.57057	2.94459	2.08588	2.92859	2.16909	3.44212	2.04073	1.53182	1.81359	3.96129	2.36819	3.77482	2.05794
Guanine nucleotide-binding protein G(I)/G(S)/G(T) subunit beta-1	P62871	GNB1		Yes		Yes					2.03706	2.99089	3.70571	2.53702	2.61709	2.26825	3.51934	3.15428	2.81841	3.78613	1.78292	2.12621	2.66608	2.35602	1.54966	2.48968		1.02649	1.58057	1.88975	1.34313	1.38796	1.18158	1.81531	1.65731	1.49488	1.92072	0.834243	1.08828	1.41472	1.23635	0.63195	1.31596
Aspartate aminotransferase, mitochondrial	P12344	GOT2		Yes		Yes					2.92075	3.75481	1.30075	3.06673	5.90258	4.30667	3.72554	3.19096	5.91576	2.20713	1.57066	2.85552	4.97405	3.84333	3.36398	6.20284		1.54634	1.90874	0.379346	1.6167	2.56135	2.10657	1.89745	1.67399	2.56456	1.14217	0.651373	1.51375	2.31442	1.94236	1.75017	2.63293
Glucose-6-phosphate isomerase	Q3ZBD7	GPI		Yes		Yes			Yes		4.18175	2.28255	22.6692	2.25204	3.1024	3.08881	3.19102	2.13283	4.6591	3.56267	2.51383	2.16195	2.5354	3.77966	4.33716	2.59445		2.06411	1.19065	4.50266	1.17123	1.63339	1.62705	1.67402	1.09277	2.22005	1.83296	1.32989	1.11233	1.34221	1.91826	2.11675	1.37543
Glutathione peroxidase 1	P00435	GPX1				Yes					2.88658	1.74547	6.18062	3.35204	5.33181	2.14747	3.58437	3.00789	4.09537	3.42605	4.21772	2.12254	1.92211	2.03008	3.09811	6.11047		1.52936	0.803612	2.62775	1.74504	2.41463	1.10263	1.84172	1.58875	2.03399	1.77655	2.07646	1.08579	0.942694	1.02154	1.63139	2.61128
Gelsolin	Q3SX14	GSN		Yes		Yes			Yes		2.50449	4.24055	2.33769	2.00426	2.64178	2.12378	4.64154	3.07462	5.16898	3.79285	5.13134	3.69638	3.93153	2.63571	7.82476	2.79665		1.32452	2.08425	1.22508	1.00307	1.40151	1.08663	2.2146	1.62041	2.36988	1.92328	2.35934	1.88611	1.97509	1.39819	2.96805	1.4837
Glutathione S-transferase A1	Q28035	GSTA1			Yes				Yes		2.12137	2.41624	3.01043	2.12244	2.30322	1.98624	3.1842	3.20928	2.87751	3.36651	3.21305	1.7165	2.74422	3.07548	3.40772	1.39284		1.085	1.27276	1.58997	1.08573	1.20365	0.990043	1.67093	1.68225	1.52482	1.75125	1.68394	0.779471	1.45639	1.62081	1.76881	0.478029
Glutathione S-transferase P	P28801	GSTP1			Yes				Yes		3.53117	2.47967	2.90304	3.73887	4.18633	3.60651	3.30556	3.32618	5.0124	3.9387	3.4956	4.44316	4.23982	4.09165	4.3492	3.84553		1.82015	1.31015	1.53757	1.9026	2.06568	1.8506	1.72489	1.73387	2.3255	1.97772	1.80554	2.15159	2.084	2.03268	2.12075	1.94318
General transcription factor II-I	A7MB80	GTF2I				Yes					7.59174	16.4459	10.0989	7.37221	10.796	12.6516	3.99975	5.14855	17.7536	56.4143	13.7343	10.3389	13.9051	17.9451	5.45479	2.88646		2.92443	4.03966	3.33613	2.8821	3.43243	3.66125	1.99991	2.36417	4.15004	5.81799	3.77971	3.37001	3.79754	4.16552	2.44752	1.5293
Histone H1.0	Q0IIJ2	H1-0			Yes						1.91531	4.85981	3.99643	3.01493	2.01774	3.45316	3.55686	7.67878	3.52035	3.41989	2.41659	2.06841	3.57762	2.34038	2.63626	2.99796		0.937576	2.2809	1.99871	1.59212	1.01274	1.78792	1.83061	2.94088	1.81572	1.77395	1.27297	1.04852	1.839	1.22674	1.39849	1.58398
H1.10 linker histone	F1MMU4	H1-10			Yes						2.15182	4.1079	3.25395	2.65932	2.85498	4.04607	2.61368	2.56519	3.14019	7.36293	2.47398	1.85872	2.04543	2.55283	2.6487	2.16838		1.10556	2.0384	1.70219	1.41106	1.51348	2.01652	1.38608	1.35907	1.65085	2.88028	1.30683	0.89431	1.03241	1.3521	1.40529	1.11662
Histone H1.3	A7MAZ5	H1-3				Yes					1.58062	2.87312	2.91815	3.41004	2.37059	3.81412	2.73222	6.58402	3.27124	38.2532	4.32951	2.68491	3.27352	2.3942	1.53447	1.71171		0.660488	1.52262	1.54506	1.76979	1.24524	1.93135	1.45007	2.71897	1.70984	5.25751	2.1142	1.42487	1.71084	1.25954	0.617744	0.775437
Histone H2A type 1	P0C0S9	H2AC4				Yes					89.766	12.2354	3.30782	6.87581	30.1874	24.61	7.65036	11.6963	93.8365	9.10641	118.19	78.0836	65.7026	17.1052	60.8248	21.0634		6.4881	3.61299	1.72588	2.78153	4.91587	4.62117	2.93553	3.54798	6.55208	3.18688	6.88496	6.28695	6.03788	4.09636	5.92659	4.39667
Histone H2A.Z	P0C0S4	H2AZ1			Yes						2.16658	1.91265	1.78421	1.68487	2.35262	2.56163	2.24098	2.40546	1.31209	NA	2.07005	1.93223	2.87945	2.46751	2.00591	NA		1.11542	0.935573	0.835288	0.752634	1.23427	1.35706	1.16413	1.26632	0.391871	NA	1.04966	0.950265	1.52579	1.30305	1.00426	NA
Histone H2B type 1-K	Q2M2T1	H2BC12			Yes						8.6374	1.95211	1.97201	2.65384	1.26152	3.0078	2.68397	2.02492	3.33888	2.61821	2.0357	1.59556	5.21491	2.58302	3.60211	2.29586		3.1106	0.965035	0.979666	1.40808	0.335168	1.58871	1.42437	1.01787	1.73936	1.38858	1.02552	0.674061	2.38264	1.36906	1.84884	1.19904
Histone H4	P62803	H4C1				Yes					NA	3.19345	2.22198	5.94344	1.88721	2.43668	2.59534	2.76281	3.25096	1.97032	2.98277	1.55217	2.11279	2.35712	2.63377	1.44883		NA	1.67511	1.15185	2.5713	0.916254	1.28491	1.37592	1.46614	1.70086	0.978429	1.57665	0.634287	1.07915	1.23703	1.39713	0.534889
Hydroxyacyl-CoA dehydrogenase	F1N338	HADH			Yes						4.17654	2.0542	2.73707	3.31557	2.53226	2.65075	2.93195	1.84651	3.92043	2.03617	2.15093	2.87591	3.83409	3.92409	3.01551	4.01324		2.06231	1.03857	1.45263	1.72926	1.34043	1.4064	1.55186	0.884801	1.97101	1.02586	1.10496	1.52402	1.93889	1.97236	1.5924	2.00477
enoyl-CoA hydratase	Q3SZ00	HADHA				Yes			Yes		1.27144	2.19067	4.14287	2.97407	2.68038	2.5202	2.48543	2.84958	1.94623	2.49784	1.41861	2.20272	2.47629	2.23182	3.03339	2.89988		0.346462	1.13137	2.05063	1.57244	1.42244	1.33354	1.3135	1.51075	0.96068	1.32068	0.504482	1.13928	1.30818	1.15822	1.60093	1.53599
Trifunctional enzyme subunit beta, mitochondrial	O46629	HADHB				Yes					1.90839	2.00229	3.75414	4.25572	3.69097	4.02054	1.82635	NA	2.69734	4.09936	3.03191	3.21493	2.95204	3.1414	2.22404	2.49548		0.932356	1.00165	1.90848	2.0894	1.884	2.00739	0.86896	NA	1.43154	2.0354	1.60022	1.68479	1.56171	1.65141	1.15318	1.31932
Histidine ammonia-lyase	A7YWP4	HAL				Yes					2.36088	1.48269	3.64102	3.09399	2.37883	1.86361	2.82523	1.78256	2.04214	3.38626	1.87068	2.08684	3.4834	1.77861	3.67068	2.21845		1.23933	0.568221	1.86434	1.62947	1.25025	0.898099	1.49837	0.833947	1.03008	1.75969	0.903563	1.06132	1.80049	0.830751	1.87605	1.14955
Hemoglobin subunit alpha	P01966	HBA		Yes	Yes						23.6709	5.22947	43.7292	4.8577	2.3703	12.3382	3.25788	2.71529	15.9256	3.36517	3.46683	3.594	1.96822	2.71995	3.52283	5.38191		4.56504	2.38667	5.45052	2.28027	1.24507	3.62506	1.70393	1.4411	3.99328	1.75068	1.79362	1.84559	0.976894	1.44358	1.81673	2.42812
Hemoglobin subunit beta	P02070	HBB			Yes						46.8822	3.92382	42.6069	4.26591	2.23559	9.53015	3.18274	5.71078	50.6483	3.19293	3.04231	10.7478	2.0234	1.69926	4.99999	11.0206		5.55097	1.97226	5.41302	2.09285	1.16065	3.2525	1.67027	2.51369	5.66244	1.67488	1.60516	3.42597	1.01678	0.764906	2.32193	3.46213
HDGF like 3	E1BHR3	HDGFL3				Yes					2.33005	5.09213	3.33384	3.85248	3.00031	2.57926	3.20645	3.21464	3.59381	2.30044	2.71298	2.89995	3.88561	2.75442	1.879	2.15625		1.22036	2.34827	1.73718	1.94579	1.58511	1.36696	1.68098	1.68466	1.84551	1.20191	1.43988	1.53603	1.95814	1.46175	0.909966	1.10853
Heterogeneous nuclear ribonucleoprotein A1	P09867	HNRNPA1				Yes					2.16312	2.84792	2.12206	3.16675	2.07899	3.16851	2.71949	2.62949	2.71237	3.54506	2.63409	3.37376	2.89161	2.02495	2.74537	2.40863		1.11311	1.50991	1.08547	1.663	1.05588	1.66381	1.44334	1.39478	1.43955	1.82581	1.39731	1.75436	1.53187	1.01788	1.457	1.26821
Heterogeneous nuclear ribonucleoproteins A2/B1	Q2HJ60	HNRNPA2B1				Yes			Yes		4.06714	3.50209	2.72567	2.34637	2.22257	2.98988	2.52225	2.80087	3.33165	2.48224	3.13712	1.71422	2.54552	2.241	3.04949	2.31792		2.02401	1.80822	1.44661	1.23043	1.15223	1.58009	1.33471	1.48588	1.73624	1.31164	1.64944	0.777554	1.34796	1.16414	1.60857	1.21283
Heteroous nuclear ribonucleoprotein A3	E1BEG2	HNRNPA3				Yes					14.2664	12.6684	2.65799	16.3269	3.06007	13.1658	12.488	6.89343	2.33199	3.6149	26.7408	2.85824	9.08841	1.52626	14.2391	15.9628		3.83455	3.66317	1.41033	4.02918	1.61356	3.71873	3.64248	2.78522	1.22156	1.85396	4.74097	1.51513	3.18403	0.609997	3.83179	3.99664
HNRNPD protein	A6H6Y0	HNRNPD				Yes					2.75461	2.89827	2.50716	3.27651	4.0969	3.67071	3.54099	3.20858	2.13095	3.56196	2.66536	2.87009	2.90281	4.40808	2.99833	1.9326		1.46185	1.53519	1.32605	1.71216	2.03453	1.87606	1.82415	1.68194	1.09149	1.83267	1.41433	1.5211	1.53745	2.14015	1.58416	0.950545
Heterogeneous nuclear ribonucleoprotein F	Q5E9J1	HNRNPF		Yes		Yes					2.00765	2.64507	2.97189	2.4521	1.84423	1.53815	3.6717	2.73072	1.13148	6.91898	2.60809	1.84606	1.80188	1.61719	2.74986	1.98535		1.00551	1.4033	1.57138	1.29402	0.883017	0.621194	1.87645	1.44928	0.17821	2.79056	1.38299	0.88445	0.849504	0.693487	1.45936	0.989395
Heteroous nuclear ribonucleoprotein H1	E1BF20	HNRNPH1				Yes					4.1482	2.50563	2.09207	2.00178	2.82822	1.76816	2.16509	2.71038	3.54852	2.49469	3.05333	4.57563	1.80914	2.62305	3.41765	NA		2.05248	1.32517	1.06493	1.00129	1.49989	0.82225	1.11442	1.4385	1.82722	1.31886	1.61038	2.19397	0.855305	1.39125	1.773	NA
Heteroous nuclear ribonucleoprotein H3	E1BB17	HNRNPH3				Yes					2.2222	1.59633	2.79022	2.35206	4.29373	NA	1.96961	1.09205	4.08515	3.51323	2.70576	2.38856	2.79136	1.61375	2.60915	1.48438		1.15199	0.674755	1.48038	1.23393	2.10223	NA	0.977909	0.127039	2.03039	1.8128	1.43603	1.25614	1.48097	0.690414	1.38358	0.569864
Heterogeneous nuclear ribonucleoprotein K	Q3T0D0	HNRNPK				Yes					5.97778	2.52184	3.44883	3.22407	2.23205	2.71842	3.21576	3.21791	1.88384	3.04247	3.41167	2.86772	4.73249	2.95366	2.9446	1.94995		2.57961	1.33448	1.78611	1.68888	1.15837	1.44277	1.68516	1.68612	0.913675	1.60525	1.77048	1.5199	2.2426	1.5625	1.55807	0.963435
Heteroous nuclear ribonucleoprotein L	E1BIB4	HNRNPL				Yes					2.11717	2.23558	2.02106	3.22663	1.81864	3.03954	2.04765	2.37476	2.08163	4.50712	3.54447	2.4642	1.5818	3.09539	2.8731	2.35232		1.08214	1.16065	1.01511	1.69003	0.862863	1.60385	1.03397	1.24778	1.05771	2.1722	1.82557	1.30112	0.661565	1.63012	1.52261	1.23409
Heteroous nuclear ribonucleoprotein M	A0A3Q1MJD5	HNRNPM				Yes					2.12565	2.55378	1.95128	1.84412	3.09872	2.9106	2.94515	3.68304	2.90888	2.39913	2.91135	2.23048	2.77179	1.9509	2.43699	2.10456		1.08791	1.35263	0.96442	0.882931	1.63167	1.54131	1.55834	1.8809	1.54047	1.26251	1.54169	1.15735	1.47082	0.964138	1.2851	1.07352
HNRNPR protein	A3KMV6	HNRNPR				Yes					5.50281	15.9504	22.1487	50.1801	4.80065	3.37139	40.2287	5.65576	28.676	170.632	5.2424	3.02789	3.40968	9.75958	3.80224	19.5599		2.46017	3.99552	4.46915	5.64904	2.26323	1.75334	5.33015	2.49972	4.84177	7.41474	2.39023	1.59831	1.76963	3.28682	1.92685	4.28983
Heterogeneous nuclear ribonucleoprotein U (Scaffold attachment factor A)	A2VDN7	HNRNPU				Yes					1.71564	2.79727	1.6954	3.03565	3.19864	2.22528	2.62643	2.60717	3.45518	2.66847	2.66664	3.02824	2.93018	2.76042	2.58217	2.4346		0.778744	1.48402	0.761629	1.602	1.67746	1.15399	1.3931	1.38248	1.78876	1.41601	1.41502	1.59848	1.55099	1.46489	1.36858	1.28369
Heterogeneous nuclear ribonucleoprotein C (C1/C2)	Q3SX47	HNRPC				Yes					2.42924	3.82969	11.4555	3.21456	1.39663	2.5772	NA	3.57447	1.60575	1.91341	2.00385	1.87751	2.40293	1.70342	1.88838	1.83783		1.28051	1.93723	3.51797	1.68462	0.481948	1.36581	NA	1.83773	0.683246	0.936143	1.00277	0.908824	1.2648	0.768432	0.917153	0.878001
Hypoxanthine-guanine phosphoribosyltransferase	Q3SZ18	HPRT1			Yes						1.87938	3.76931	2.39625	2.56165	1.8295	2.12296	5.624	2.96187	2.14624	2.27172	1.27718	1.91572	3.23367	2.55451	1.8729	2.13695		0.910257	1.9143	1.26078	1.35707	0.871449	1.08608	2.4916	1.56651	1.10181	1.18379	0.352961	0.937889	1.69317	1.35305	0.90527	1.09555
3-hydroxyacyl-CoA dehydrogenase type-2	O02691	HSD17B10		Yes	Yes						5.19042	4.90995	3.4261	3.85096	2.18975	4.67276	4.98452	6.3039	5.80163	6.46292	3.36112	4.91564	3.29252	5.16918	2.72769	2.33528		2.37585	2.29571	1.77657	1.94522	1.13076	2.22428	2.31746	2.65624	2.53646	2.69219	1.74894	2.29738	1.71919	2.36994	1.44768	1.2236
Heat shock protein HSP 90-alpha	Q76LV2	HSP90AA1		Yes		Yes			Yes		5.97857	2.65048	3.67718	3.39714	7.3012	2.75671	3.2591	3.75933	5.56508	3.21067	5.66703	5.39907	7.60792	3.85745	3.98558	3.05528		2.5798	1.40625	1.8786	1.76432	2.86813	1.46295	1.70447	1.91048	2.4764	1.68287	2.50259	2.43271	2.9275	1.94765	1.99479	1.6113
Heat shock protein HSP 90-beta	Q76LV1	HSP90AB1		Yes		Yes			Yes		2.71804	3.08327	3.02018	5.89106	2.85694	3.07352	2.34479	2.09147	4.47537	2.58286	4.63688	2.66893	2.20898	2.46739	3.20877	4.19182		1.44257	1.62446	1.59463	2.55853	1.51447	1.61989	1.22946	1.06452	2.16201	1.36897	2.21315	1.41626	1.14338	1.30299	1.68202	2.06758
Endoplasmin	Q95M18	HSP90B1		Yes	Yes				Yes		3.63167	2.28793	3.04086	2.87569	2.84168	2.77308	2.90387	2.85413	2.6469	3.05905	5.70221	3.07598	3.16151	3.4185	2.43626	4.19002		1.86063	1.19404	1.60448	1.52391	1.50674	1.47149	1.53798	1.51305	1.4043	1.61309	2.51152	1.62105	1.66062	1.77336	1.28467	2.06696
Heat shock 70 kDa protein 1A	Q27975	HSPA1A				Yes			Yes		5.43715	5.94797	5.40517	13.7498	6.68993	6.30539	4.6533	6.29651	4.15497	3.46722	4.03599	10.7903	10.1056	5.56154	7.34968	6.87666		2.44285	2.5724	2.43434	3.78133	2.74199	2.65659	2.21826	2.65455	2.05484	1.79378	2.01292	3.43167	3.33708	2.47549	2.87768	2.78171
Heat shock-related 70 kDa protein 2	P34933	HSPA2		Yes		Yes			Yes		5.48635	3.61869	3.25962	5.93765	5.02898	5.51789	5.80044	3.94848	3.91527	2.32478	5.65081	2.84661	4.26721	2.44799	6.94315	3.40662		2.45585	1.85547	1.7047	2.56989	2.33026	2.46412	2.53616	1.9813	1.96911	1.21709	2.49846	1.50924	2.09329	1.2916	2.79559	1.76834
Heat shock 70 kDa protein 4	E1BBY7	HSPA4				Yes					1.70074	3.88593	3.09594	4.28804	2.30864	3.04077	4.82772	2.6551	4.12913	3.1625	3.02105	2.5335	3.40047	3.70045	2.81459	2.53502		0.766166	1.95826	1.63038	2.10032	1.20705	1.60444	2.27134	1.40876	2.04584	1.66107	1.59505	1.34113	1.76573	1.8877	1.49293	1.342
Endoplasmic reticulum chaperone BiP	Q0VCX2	HSPA5		Yes	Yes				Yes		5.48885	3.47769	3.53287	3.94129	2.94597	2.85622	2.713	3.00441	2.74315	3.16911	2.93197	2.3257	2.70797	3.99417	3.08006	5.05864		2.4565	1.79813	1.82084	1.97867	1.55874	1.51411	1.43989	1.58708	1.45583	1.66408	1.55187	1.21767	1.43721	1.9979	1.62296	2.33875
Heat shock cognate 71 kDa protein	P19120	HSPA8		Yes		Yes			Yes		5.48643	6.46919	5.51222	4.27974	8.53182	15.1845	14.3042	12.7706	6.04543	3.93445	6.12635	9.44195	11.3379	6.61414	12.4114	8.70911		2.45587	2.69359	2.46263	2.09752	3.09285	3.92453	3.83837	3.67476	2.59584	1.97616	2.61503	3.23908	3.50308	2.72555	3.63359	3.12253
Stress-70 protein, mitochondrial	Q3ZCH0	HSPA9				Yes			Yes		4.0948	2.91733	4.55967	3.49101	3.74126	2.14905	3.07906	3.26292	2.67706	4.61418	2.63057	3.49295	2.54331	2.38179	2.84152	3.06849		2.03379	1.54465	2.18893	1.80364	1.90352	1.1037	1.62249	1.70616	1.42065	2.20608	1.39537	1.80444	1.34671	1.25205	1.50666	1.61753
Heat shock protein beta-1	Q3T149	HSPB1		Yes		Yes			Yes		58.5551	19.8684	5.90427	24.2266	86.487	26.8214	19.0486	14.3115	49.4966	8.97255	12.4015	20.3084	40.5556	39.9471	55.6665	34.8332		5.87172	4.3124	2.56176	4.59852	6.43441	4.74531	4.25162	3.8391	5.62926	3.16552	3.63245	4.344	5.34183	5.32002	5.79874	5.12239
60 kDa heat shock protein, mitochondrial	F1MUZ9	HSPD1		Yes		Yes			Yes		2.19888	3.0143	3.58652	2.59615	2.32912	2.85395	2.92367	2.99732	2.81791	4.46451	2.91593	3.24084	2.47136	2.48443	2.49706	2.81588		1.13677	1.59182	1.84259	1.37638	1.21979	1.51296	1.54778	1.58367	1.49463	2.1585	1.54395	1.69637	1.30531	1.31292	1.32023	1.49358
10 kDa heat shock protein, mitochondrial	P61603	HSPE1			Yes						3.26739	5.6648	1.84305	2.73567	2.8963	2.72296	3.85412	5.18861	3.9648	3.7112	2.24266	2.62656	6.3949	6.72124	2.2291	4.05946		1.70814	2.50203	0.882098	1.45189	1.53421	1.44518	1.9464	2.37535	1.98725	1.89189	1.16521	1.39317	2.67692	2.74873	1.15646	2.02129
Heat shock protein 105 kDa	Q0IIM3	HSPH1				Yes					1.5589	2.5719	3.34427	3.11015	2.19636	2.25843	2.92813	3.11136	2.78872	2.21113	2.24883	2.76754	2.12829	2.12457	5.07012	1.29092		0.640528	1.36283	1.74169	1.63698	1.13511	1.17532	1.54998	1.63754	1.4796	1.14478	1.16917	1.4686	1.08969	1.08717	2.34202	0.3684
Epithelial cell adhesion molecule	Q3T0L5	EPCAM		Yes	Yes			Yes			3.59482	5.75302	3.02126	2.85393	2.05116	3.27119	3.88488	5.01931	2.24299	61.4486	2.95469	4.06427	3.3519	1.78094	3.62322	2.42397		1.84592	2.52432	1.59515	1.51295	1.03644	1.70982	1.95787	2.32749	1.16543	5.94131	1.56301	2.02299	1.74498	0.83264	1.85727	1.27737
Isocitrate dehydrogenase [NADP]	Q9XSG3	IDH1			Yes				Yes		1.41238	1.76656	1.74342	2.17419	2.03432	3.50584	2.14188	1.61191	1.97961	5.05123	3.07138	2.40052	2.44013	2.95051	2.40691	3.08706		0.498124	0.820943	0.801921	1.12048	1.02454	1.80976	1.09888	0.688772	0.985216	2.33664	1.61889	1.26335	1.28696	1.56096	1.26718	1.62624
Isocitrate dehydrogenase [NADP], mitochondrial	Q04467	IDH2				Yes			Yes		1.34595	2.458	8.39419	2.927	1.80804	2.59698	6.80183	3.49564	2.20617	2.66311	2.9925	2.07858	2.57185	1.59072	2.5361	1.59264		0.428629	1.29748	3.06939	1.54942	0.854426	1.37684	2.76592	1.80556	1.14154	1.41311	1.58135	1.0556	1.3628	0.669684	1.34261	0.671423
Intraflagellar transport 122	F1MG59	IFT122				Yes			Yes		2.20027	2.45012	1.79502	2.40947	2.21364	6.47288	1.92085	3.26134	3.20986	2.0041	2.28224	2.38804	3.82985	4.2316	2.68809	1.84421		1.13768	1.29285	0.843997	1.26872	1.14642	2.69441	0.941744	1.70546	1.68251	1.00295	1.19045	1.25582	1.93729	2.0812	1.42658	0.883006
Interleukin enhancer binding factor 2	F2Z4E7	ILF2				Yes			Yes		3.30474	3.06034	3.14229	2.68505	3.89638	3.1622	4.23271	3.0629	2.5938	3.27516	2.862	2.93243	4.43913	3.10282	2.87569	2.02034		1.72454	1.61369	1.65182	1.42495	1.96213	1.66093	2.08158	1.6149	1.37507	1.71157	1.51702	1.5521	2.15028	1.63358	1.52391	1.0146
Interleukin enhancer binding factor 3	F1MMA0	ILF3				Yes					3.46062	2.58425	1.83226	1.94333	2.77704	4.65634	2.84803	2.22128	2.83712	3.57693	2.2983	2.94114	1.9674	1.80085	4.02874	1.96455		1.79103	1.36974	0.873623	0.958532	1.47355	2.2192	1.50996	1.15139	1.50443	1.83872	1.20057	1.55638	0.976289	0.84868	2.01033	0.974196
IQ motif containing GTPase activating protein 1	F1MC48	IQGAP1		Yes		Yes					2.17708	2.41774	2.58203	2.91166	2.13229	1.84676	2.1894	4.00827	2.7673	2.55521	2.99453	2.6328	2.35159	2.54404	2.74961	2.2306		1.1224	1.27366	1.36851	1.54184	1.09241	0.884993	1.13054	2.00298	1.46848	1.35344	1.58233	1.3966	1.23364	1.34712	1.45923	1.15743
IQ motif containing GTPase activating protein 2	F1MTR1	IQGAP2		Yes		Yes					2.20975	2.57394	2.51221	3.21468	3.58943	3.26917	3.53553	3.47606	2.55598	9.06759	2.94728	3.41163	1.82549	5.68069	4.18103	2.82817		1.14389	1.36398	1.32895	1.68468	1.84376	1.70893	1.82193	1.79745	1.35388	3.18072	1.55939	1.77046	0.868288	2.50607	2.06386	1.49987
Junction plakoglobin	Q8SPJ1	JUP		Yes		Yes					4.00627	3.16806	3.00384	3.53992	5.17577	4.415	2.51336	8.95758	4.36291	2.99399	2.57923	2.77657	2.91053	5.82152	2.73498	4.28652		2.00226	1.6636	1.58681	1.82372	2.37177	2.14241	1.32962	3.16311	2.12529	1.58207	1.36694	1.4733	1.54128	2.5414	1.45153	2.09981
Potassium channel tetramerization domain containing 12	G3N3D4	KCTD12		Yes		Yes					1.14357	2.60375	3.26476	4.94439	3.52821	2.6598	2.65098	3.27927	4.77817	8.16163	1.84931	4.1438	2.30728	3.01251	2.3371	1.7191		0.193548	1.38059	1.70698	2.30579	1.81894	1.41132	1.40653	1.71338	2.25646	3.02886	0.886985	2.05096	1.20619	1.59096	1.22472	0.781654
KH-type splicing regulatory protein	A0A3Q1NE05	KHSRP				Yes					1.97152	2.95695	3.6537	2.78848	2.0882	1.84454	2.57839	2.94414	2.67738	2.74267	2.49179	2.00464	1.99641	2.22508	2.45827	2.12896		0.979309	1.56411	1.86936	1.47948	1.06226	0.883265	1.36647	1.55785	1.42082	1.45558	1.31718	1.00334	0.99741	1.15386	1.29764	1.09015
Karyopherin subunit beta 1	E1BFV0	KPNB1				Yes					4.36395	3.58343	3.11856	2.46039	3.4008	4.07459	4.11838	4.48145	3.63017	3.1653	2.59473	2.44668	2.0033	2.7024	4.16546	4.06597		2.12564	1.84134	1.64088	1.29889	1.76587	2.02666	2.04208	2.16397	1.86004	1.66234	1.37558	1.29083	1.00238	1.43424	2.05847	2.0236
Keratin, type II cytoskeletal 1	G3N0V2	KRT1		Yes		Yes					15.5616	176.311	33.815	8.44855	45.9924	19.496	22.8335	12.2932	31.5211	102.13	238.254	15.8224	85.7618	13.0126	165.273	30.0304		3.95992	7.46198	5.07959	3.0787	5.52332	4.2851	4.51308	3.61979	4.97824	6.67426	7.89636	3.98389	6.42226	3.70184	7.3687	4.90835
Keratin, type I cytoskeletal 10	P06394	KRT10		Yes		Yes					77.3423	36.3304	31.7892	14.3582	149.462	50.9929	23.134	115.094	55.6165	24.7246	36.6009	63.7877	46.0728	54.8712	37.2418	79.4935		6.27318	5.18311	4.99047	3.8438	7.22363	5.67222	4.53194	6.84666	5.79744	4.62788	5.19381	5.99521	5.52584	5.77798	5.21885	6.31276
Epoxide hydrolase	Q3ZCJ6	EPHX1						Yes			2.83339	2.35191	2.57443	3.04587	2.51273	3.88105	2.06305	2.87691	2.96076	2.76034	1.84185	2.52701	2.48812	2.07788	2.48126	3.52431		1.50253	1.23383	1.36426	1.60685	1.32926	1.95645	1.04478	1.52452	1.56597	1.46484	0.881158	1.33743	1.31506	1.05511	1.31107	1.81734
Keratin, type I cytoskeletal 17	A1L595	KRT17		Yes		Yes					5.86742	2.67153	2.14641	2.19891	2.31452	3.06464	3.526	2.32373	2.09733	2.44261	1.68142	3.55242	2.36338	3.60984	2.53672	12.7231		2.55273	1.41767	1.10192	1.13679	1.21071	1.61572	1.81803	1.21644	1.06856	1.28842	0.749683	1.8288	1.24085	1.85193	1.34297	3.66937
Keratin 18	F6S1Q0	KRT18				Yes					13.8928	7.91971	6.88805	14.1576	13.2859	9.91465	11.9737	12.6972	7.79801	9.39024	7.23063	8.14438	10.8696	7.685	9.42426	10.377		3.79626	2.98545	2.78409	3.82351	3.73182	3.30956	3.5818	3.66644	2.96311	3.23116	2.85412	3.0258	3.44222	2.94205	3.23638	3.37531
Keratin, type I cytoskeletal 19	P08728	KRT19		Yes		Yes					7.16348	8.53484	4.82172	7.78683	7.80412	6.5625	17.7223	6.59054	13.8418	9.61692	7.30913	11.9247	7.70112	9.12454	15.0678	15.7261		2.84066	3.09336	2.26955	2.96104	2.96424	2.71425	4.1475	2.7204	3.79096	3.26557	2.8697	3.57588	2.94507	3.18975	3.91339	3.97509
Keratin 2	G3MZ71	KRT2		Yes		Yes					142.483	135.645	230.628	55.3625	302.539	150.814	105.301	235.432	149.947	46.3142	101.347	143.343	138.149	128.075	114.258	161.007		7.15464	7.08369	7.84942	5.79084	8.24098	7.23662	6.71837	7.87917	7.22831	5.53338	6.66315	7.16332	7.11008	7.00085	6.83615	7.33098
Keratin 3	A0A3Q1MYR8	KRT3				Yes			Yes		13.9074	11.2027	9.70348	2.44528	8.08992	6.68867	9.89329	7.7331	8.70662	2.59994	21.5604	17.7506	4.29786	4.41524	3.19167	5.80389		3.79778	3.48577	3.2785	1.29	3.01613	2.74172	3.30645	2.95105	3.12211	1.37848	4.43031	4.14979	2.10362	2.14249	1.67431	2.53702
Keratin, type II cytoskeletal 5	Q5XQN5	KRT5				Yes					16.3832	7.38285	10.382	5.46299	13.7326	11.9481	3.77496	16.979	11.4868	6.93758	5.6234	13.7954	5.43748	9.647	5.94825	16.9427		4.03415	2.88418	3.37601	2.44969	3.77953	3.57871	1.91646	4.08568	3.5219	2.79443	2.49144	3.78611	2.44294	3.27008	2.57247	4.0826
Exo/endonuclease G	E1BAZ9	EXOG						Yes			3.84617	4.1901	1.28176	2.62016	1.92688	3.53125	3.31091	2.39244	2.78597	3.80439	3.26652	2.87664	4.11945	2.62449	2.76243	2.23567		1.94342	2.06698	0.358128	1.38965	0.94627	1.82018	1.72723	1.25848	1.47818	1.92767	1.70776	1.52438	2.04245	1.39204	1.46594	1.16071
Keratin, type II cytoskeletal 7	Q29S21	KRT7				Yes					3.05562	3.51328	3.53102	4.26024	6.52616	4.44715	2.96302	6.14676	5.17879	4.17682	3.81608	3.37116	2.46072	7.18893	4.23948	6.69175		1.61147	1.81282	1.82008	2.09093	2.70623	2.15288	1.56707	2.61983	2.37262	2.06241	1.93209	1.75325	1.29908	2.84578	2.08389	2.74238
Keratin, type II cytoskeletal 75	Q08D91	KRT75		Yes		Yes					44.1206	36.3101	10.7107	13.3708	16.5004	12.4945	6.65976	1.86477	4.26819	8.52928	16.426	11.1977	10.6862	7.4171	6.81711	8.93641		5.46338	5.1823	3.42098	3.74101	4.04443	3.64322	2.73547	0.898996	2.09362	3.09242	4.03791	3.48513	3.41768	2.89086	2.76916	3.1597
Keratin, type II cytoskeletal 78	A6QNX5	KRT78				Yes					12.1911	10.7014	7.9916	3.42234	17.6263	4.90242	3.71889	13.5093	6.11308	48.2851	9.09492	5.90524	2.66999	17.1685	11.5263	5.21782		3.60775	3.41973	2.99848	1.77498	4.13966	2.29349	1.89487	3.75589	2.6119	5.59351	3.18506	2.562	1.41684	4.10169	3.52686	2.38345
Keratin 8	F1MU12	KRT8		Yes		Yes					12.1438	5.48576	7.0887	8.1512	14.5624	5.51741	5.60038	6.76026	8.10741	6.47541	4.89395	5.3766	12.0688	10.8151	9.80734	6.79397		3.60215	2.45569	2.82552	3.02701	3.86417	2.46399	2.48552	2.75708	3.01924	2.69497	2.291	2.42669	3.59321	3.43498	3.29386	2.76426
Keratin 9	G3MX98	KRT9				Yes					10.3035	4.76197	5.25801	2.08935	14.972	3.89667	5.67346	5.70964	8.35018	2.78551	3.47058	4.70875	14.9463	7.82937	3.30689	3.77066		3.36506	2.25156	2.39452	1.06305	3.9042	1.96224	2.50423	2.5134	3.06181	1.47794	1.79518	2.23534	3.90171	2.9689	1.72547	1.91482
Peptidyl-prolyl cis-trans isomerase FKBP11	Q2YDL5	FKBP11			Yes			Yes			2.59238	2.39458	1.8447	2.21911	2.1325	1.86528	2.16804	3.81518	4.54283	1.82985	2.64584	4.06468	2.00718	1.33015	3.31014	2.35793		1.37427	1.25977	0.88339	1.14998	1.09254	0.89939	1.11639	1.93175	2.18359	0.871722	1.40373	2.02314	1.00517	0.411586	1.72689	1.23752
LIM and SH3 domain protein 1	Q3B7M5	LASP1				Yes					6.04952	3.16909	3.50127	2.52078	9.77642	5.54676	11.1059	1.79597	2.61952	2.49159	2.11094	1.77223	2.97412	3.75673	5.13495	7.65826		2.59682	1.66407	1.80788	1.33387	3.28931	2.47164	3.47325	0.844764	1.3893	1.31707	1.07789	0.825565	1.57246	1.90948	2.36035	2.93702
Lymphocyte cytosolic protein 1	A0A3Q1LSN0	LCP1		Yes	Yes						1.62576	2.33642	2.66966	2.47323	2.3748	2.91561	5.30362	1.92053	2.56105	2.60314	3.53669	2.98986	2.45316	3.03259	2.03393	3.10931		0.701113	1.2243	1.41666	1.3064	1.24781	1.5438	2.40698	0.941507	1.35673	1.38025	1.8224	1.58008	1.29464	1.60055	1.02427	1.6366
L-lactate dehydrogenase B chain	Q5E9B1	LDHB			Yes				Yes		2.62646	3.07916	3.20294	4.40085	1.85745	3.13103	3.08909	2.50855	4.59767	2.27089	3.46772	2.65869	2.70299	7.35064	2.21841	1.52882		1.39312	1.62254	1.6794	2.13778	0.89332	1.64664	1.62718	1.32685	2.2009	1.18326	1.79399	1.41072	1.43455	2.87787	1.14953	0.612415
Beta-lactoglobulin	P02754	LGB			Yes						2.38974	3.35311	2.34156	2.72008	1.93115	4.02658	2.62107	4.51497	2.69696	5.08124	2.02716	3.14431	2.5655	2.70228	3.84253	2.48154		1.25686	1.7455	1.22747	1.44365	0.94946	2.00955	1.39016	2.17472	1.43133	2.34518	1.01946	1.65274	1.35924	1.43418	1.94205	1.31124
Lamin A/C	F1MYG5	LMNA				Yes					1.97824	2.28876	3.61349	2.74244	2.22655	2.39761	2.71026	2.69995	2.21884	2.5984	3.23429	2.45278	2.2359	2.32349	2.84075	2.79835		0.984218	1.19456	1.85339	1.45546	1.15481	1.26159	1.43843	1.43293	1.1498	1.37763	1.69345	1.29442	1.16085	1.21629	1.50627	1.48457
LMNB1 protein	A7YY47	LMNB1				Yes					1.79805	3.75019	2.98606	2.59519	2.11978	3.45335	3.32326	3.5574	3.12947	3.00511	2.21021	2.73896	2.20628	2.4089	2.93464	1.68497		0.846432	1.90697	1.57824	1.37584	1.08391	1.788	1.7326	1.83082	1.64592	1.58742	1.14419	1.45363	1.14161	1.26837	1.55318	0.752722
Lamin B2	F1MJI7	LMNB2				Yes					1.41979	2.46259	3.0855	2.83447	1.86074	3.41521	3.05457	2.64157	1.9029	4.12725	2.11967	3.24935	3.23572	2.32576	2.56757	2.17182		0.505679	1.30018	1.6255	1.50308	0.895876	1.77197	1.61097	1.4014	0.928202	2.04518	1.08384	1.70015	1.69409	1.2177	1.3604	1.1189
LPS responsive beige-like anchor protein	A0A3Q1M9P3	LRBA		Yes	Yes		Yes				3.27268	3.02223	1.91524	2.15798	2.15802	2.12602	2.22755	3.78862	3.24988	2.96874	2.73629	4.00968	3.06673	3.86293	2.60281	3.49203		1.71047	1.59561	0.937528	1.10968	1.10971	1.08815	1.15546	1.92167	1.70039	1.56985	1.45222	2.00349	1.6167	1.9497	1.38007	1.80407
Leucine rich repeat containing 47	A0A3S5ZP87	LRRC47				Yes					11.008	5.54852	1.17601	3.31107	2.72221	2.74375	2.57257	4.68748	3.05094	3.5965	2.50097	2.32178	2.28306	2.69436	5.73947	3.47671		3.46048	2.4721	0.233894	1.7273	1.44478	1.45615	1.36321	2.22881	1.60926	1.84659	1.32249	1.21523	1.19097	1.42994	2.52092	1.79772
Leucine zipper transcription factor-like protein 1	Q3ZBL4	LZTFL1			Yes				Yes		1.56546	3.14051	5.41257	2.93297	1.68219	1.8003	3.99661	3.42102	2.41828	2.79698	1.83101	2.11523	2.7683	1.87846	50.5252	2.24282		0.646586	1.651	2.43631	1.55236	0.750337	0.84824	1.99878	1.77443	1.27398	1.48387	0.872639	1.08082	1.469	0.909548	5.65893	1.16532
Core histone macro-H2A.1	Q2HJ65	MACROH2A1			Yes						1.65019	2.4587	2.31313	3.2187	3.05315	2.9285	2.74902	2.36391	2.33577	2.83833	1.93031	2.35059	2.29577	2.39853	3.56194	2.26131		0.72263	1.2979	1.20985	1.68648	1.6103	1.55016	1.45892	1.24117	1.2239	1.50504	0.948831	1.23302	1.19898	1.26215	1.83266	1.17716
Core histone macro-H2A.2	Q1LZ92	MACROH2A2			Yes						1.65622	2.30955	4.20974	3.47411	2.43373	2.3308	2.4498	3.92691	3.06806	3.98033	3.64579	3.18111	2.49135	1.96847	2.89696	2.1792		0.72789	1.20761	2.07373	1.79664	1.28317	1.22083	1.29266	1.97339	1.61733	1.99289	1.86623	1.66953	1.31693	0.977073	1.53454	1.1238
Mesencephalic astrocyte-derived neurotrophic factor	P80513	MANF			Yes						1.18759	2.31229	2.22061	2.37732	3.08067	2.73286	2.79436	2.43702	2.98454	5.23593	2.69684	1.54123	2.7169	2.29888	1.44177	1.67042		0.248039	1.20932	1.15096	1.24934	1.62325	1.45041	1.48252	1.28512	1.57751	2.38844	1.43127	0.624083	1.44196	1.20093	0.527839	0.740214
Microtubule-associated protein 4	P36225	MAP4		Yes		Yes			Yes		2.48299	3.27488	1.89081	1.93594	1.68893	2.01507	2.19415	2.48902	1.4102	2.90334	3.46753	3.72891	1.57607	2.04292	4.8897	1.58032		1.31208	1.71144	0.919001	0.953038	0.756112	1.01083	1.13366	1.31558	0.495905	1.53771	1.79391	1.89875	0.656334	1.03063	2.28975	0.66022
S-adenosylmethionine synthase	A7E3T7	MAT2A				Yes					2.13628	2.85731	2.76964	3.31359	2.14805	2.53899	2.67567	2.67052	1.65372	2.55043	2.52085	1.2883	2.28479	1.67383	2.13612	3.78456		1.0951	1.51466	1.4697	1.72839	1.10303	1.34426	1.4199	1.41712	0.725716	1.35074	1.33391	0.365465	1.19206	0.743156	1.095	1.92013
Matrin 3	F1MXI4	MATR3				Yes					3.94796	2.16915	2.81644	1.82569	5.07231	2.9223	2.93035	2.13082	2.15444	1.74742	1.91478	2.34406	3.53632	3.48826	5.04197	3.38837		1.98111	1.11713	1.49388	0.868439	2.34264	1.54711	1.55107	1.09141	1.10731	0.805225	0.937177	1.22901	1.82225	1.80251	2.33399	1.76059
Malate dehydrogenase, cytoplasmic	Q3T145	MDH1			Yes				Yes		2.60809	3.47772	2.70064	2.66596	2.4365	2.9523	3.88599	3.68464	5.49385	2.27664	3.63769	2.46722	2.57949	4.80082	4.28531	3.74406		1.38299	1.79814	1.4333	1.41466	1.28481	1.56184	1.95828	1.88153	2.45782	1.18691	1.86302	1.30288	1.36709	2.26328	2.0994	1.9046
Malate dehydrogenase, mitochondrial	Q32LG3	MDH2			Yes				Yes		2.81403	3.00255	3.7839	3.49626	4.79775	4.18966	3.85737	2.51737	2.61532	3.37382	2.76911	2.62398	2.82106	3.20835	3.82558	5.47507		1.49264	1.58619	1.91987	1.80581	2.26236	2.06683	1.94762	1.33192	1.38699	1.75438	1.46942	1.39175	1.49624	1.68183	1.93568	2.45288
Malic enzyme	Q08DM3	ME2				Yes					3.35265	2.71043	3.25965	2.45338	2.15059	1.88855	3.28565	3.79221	2.33288	3.63494	2.27414	1.62524	2.00883	2.18023	3.21386	2.68437		1.7453	1.43852	1.70472	1.29477	1.10473	0.91728	1.71618	1.92304	1.22211	1.86193	1.18532	0.700656	1.00635	1.12448	1.68431	1.42458
Methyl-CpG-binding protein 2	A0A3Q1M211	MECP2				Yes					2.10874	2.00386	1.92325	5.26507	2.04669	2.56208	2.7869	2.18227	1.7482	2.67447	2.97011	2.36744	2.061	2.53551	2.26315	1.84575		1.07638	1.00278	0.94355	2.39645	1.03329	1.35732	1.47866	1.12583	0.80587	1.41926	1.57052	1.24333	1.04335	1.34228	1.17833	0.884207
Macrophage migration inhibitory factor	P80177	MIF		Yes	Yes						2.16492	3.63449	6.92334	1.49911	5.32726	2.22862	5.37709	5.0006	11.9039	5.21772	3.31238	3.07823	2.03276	11.5707	3.85134	2.44404		1.11431	1.86175	2.79147	0.584104	2.41339	1.15615	2.42682	2.3221	3.57336	2.38342	1.72787	1.6221	1.02344	3.53241	1.94536	1.28927
C-1-tetrahydrofolate synthase, cytoplasmic	A4FUD0	MTHFD1				Yes					3.49352	3.23502	3.1728	4.83527	3.15795	2.26215	1.71086	2.02904	2.46544	1.73614	7.92097	2.04186	3.4946	2.622	2.08694	2.22527		1.80468	1.69377	1.66576	2.2736	1.65899	1.1777	0.774718	1.0208	1.30184	0.79588	2.98568	1.02988	1.80513	1.39067	1.06139	1.15398
Major vault protein	Q3SYU9	MVP				Yes			Yes		3.2312	2.37178	2.06842	1.99007	3.50136	1.56972	2.13046	5.13334	2.41089	2.01888	2.55965	2.05038	2.07926	1.98536	3.42638	2.37423		1.69207	1.24597	1.04853	0.992821	1.80791	0.650507	1.09117	2.3599	1.26956	1.01355	1.35595	1.03589	1.05607	0.989404	1.77669	1.24746
Myosin heavy chain 14	F1MM57	MYH14				Yes					3.09068	2.92068	3.34966	2.88689	2.43146	3.00023	3.47587	3.26144	2.54593	3.25975	3.19621	3.93066	4.51501	2.96172	3.48067	2.28725		1.62792	1.5463	1.74402	1.52952	1.28183	1.58507	1.79737	1.70551	1.34819	1.70476	1.67636	1.97477	2.17473	1.56644	1.79937	1.19362
Myosin heavy chain 9	F1MQ37	MYH9		Yes		Yes					2.17605	2.52244	3.48635	2.70479	2.46731	2.25499	3.72186	2.5775	2.70471	3.30839	2.7857	3.20284	2.14574	2.70014	2.04811	1.89029		1.12171	1.33482	1.80172	1.43552	1.30294	1.17312	1.89602	1.36597	1.43547	1.72613	1.47804	1.67935	1.10147	1.43304	1.0343	0.918606
Myosin light polypeptide 6	P60661	MYL6			Yes						3.05784	4.48497	1.75645	8.18854	15.3917	3.67502	2.77148	2.71404	6.24297	3.28472	4.97605	11.8975	4.38404	7.62669	8.57341	10.4711		1.61251	2.1651	0.812664	3.03361	3.94408	1.87775	1.47065	1.44044	2.64223	1.71577	2.315	3.57259	2.13226	2.93106	3.09987	3.38834
Myosin regulatory light polypeptide 9	Q5E9E2	MYL9			Yes						2.92579	2.1634	1.93729	3.27848	4.46655	4.38541	2.36603	4.18444	4.18965	2.76445	3.00375	2.80962	3.03275	3.08111	5.60181	2.3919		1.54882	1.1133	0.954036	1.71303	2.15916	2.13271	1.24247	2.06503	2.06683	1.46699	1.58676	1.49038	1.60062	1.62345	2.48589	1.25816
Nascent polypeptide-associated complex subunit alpha	Q5E9A1	NACA			Yes						2.61636	1.93512	3.51597	2.7862	2.46092	3.06033	2.78754	3.02309	1.94623	3.92295	4.53407	1.47114	2.64047	3.3744	3.65565	3.16813		1.38756	0.952422	1.81392	1.4783	1.2992	1.61369	1.47899	1.59603	0.960683	1.97194	2.18081	0.556939	1.40079	1.75463	1.87013	1.66363
N-acetylneuraminate synthase	Q1RMX7	NANS			Yes						2.15087	3.02773	2.2758	2.07133	2.24193	1.84429	4.05697	2.89182	2.0891	2.54086	2.68828	1.27376	2.73362	3.26513	2.1992	1.45227		1.10492	1.59824	1.18637	1.05056	1.16474	0.883068	2.0204	1.53198	1.06288	1.34531	1.42668	0.349095	1.45081	1.70714	1.13698	0.538309
Nucleosome assembly protein 1-like 1	A6H767	NAP1L1				Yes					2.6129	2.25863	2.26941	3.51562	3.00045	3.02926	2.96675	3.15671	3.0922	5.09006	4.55433	2.95397	3.66125	5.69857	5.5629	2.81463		1.38565	1.17545	1.18232	1.81378	1.58518	1.59896	1.56888	1.65842	1.62864	2.34768	2.18724	1.56266	1.87234	2.5106	2.47584	1.49295
Nucleosome assembly protein 1-like 4	Q2TA40	NAP1L4				Yes					1.06444	2.05633	1.50064	3.70825	3.31296	2.48775	2.19612	5.89194	1.90992	1.75745	2.17796	2.49565	2.04657	13.4213	1.51035	2.40689		0.0900965	1.04008	0.58558	1.89074	1.72812	1.31484	1.13495	2.55874	0.93351	0.813485	1.12298	1.31942	1.03321	3.74645	0.59488	1.26717
ATP-dependent (S)-NAD(P)H-hydrate dehydratase	E1BNQ4	NAXD				Yes					NA	3.20289	NA	NA	2.07409	2.57797	1.14904	NA	NA	NA	NA	1.17311	3.22633	NA	NA	2.10381		NA	1.67937	NA	NA	1.05248	1.36624	0.20043	NA	NA	NA	NA	0.230333	1.68989	NA	NA	1.07301
Nucleolin	E1B8K6	NCL		Yes		Yes					1.96101	2.92296	3.1943	3.59491	2.15271	3.36312	3.77778	2.78004	2.37893	5.21778	3.02917	3.06531	3.02296	2.19905	3.08153	2.36195		0.971599	1.54743	1.6755	1.84596	1.10615	1.7498	1.91754	1.47511	1.25031	2.38344	1.59892	1.61603	1.59596	1.13688	1.62365	1.23998
Protein NDRG2	Q3ZBA8	NDRG2				Yes					3.50452	5.44434	3.35601	1.78931	4.26708	2.46909	4.01492	3.21957	3.22807	2.48977	1.59769	2.07693	2.18814	1.99165	3.39071	4.06429		1.80922	2.44476	1.74675	0.839402	2.09325	1.30398	2.00537	1.68687	1.69067	1.31601	0.675984	1.05445	1.1297	0.993967	1.76159	2.023
NADH-ubiquinone oxidoreductase 75 kDa subunit, mitochondrial	P15690	NDUFS1				Yes					1.78242	2.71396	2.99258	2.00192	4.42151	9.18113	3.33618	2.50398	1.52743	2.29591	2.24495	1.40057	2.23966	2.0964	2.401	2.30775		0.83384	1.4404	1.58139	1.00138	2.14454	3.19867	1.7382	1.32422	0.611103	1.19907	1.16668	0.486015	1.16328	1.06791	1.26363	1.20649
Nucleoside diphosphate kinase B	Q3T0Q4	NME2			Yes						2.12509	2.39909	2.07688	3.46237	2.40641	1.8704	2.63572	2.46271	2.4698	1.8007	NA	2.78075	2.28645	2.46529	3.62731	3.90517		1.08753	1.26249	1.05442	1.79176	1.26688	0.903348	1.3982	1.30025	1.30439	0.848557	NA	1.47547	1.19311	1.30175	1.8589	1.96539
Non-POU domain containing octamer binding	Q2KJ42	NONO				Yes					2.51833	2.88083	3.49508	2.32172	2.66443	3.33247	4.71812	1.88578	4.17282	20.0168	3.43293	1.74082	2.74453	3.15662	1.54612	1.72432		1.33247	1.52648	1.80533	1.21519	1.41383	1.73659	2.23821	0.915162	2.06102	4.32314	1.77944	0.799766	1.45656	1.65838	0.628649	0.786028
Nucleolar protein 56	Q3SZ63	NOP56				Yes					2.05357	3.29719	2.48262	2.9173	1.83204	1.5863	2.68086	1.68709	1.5097	2.55888	2.88548	1.95494	1.21222	3.0738	3.00595	1.47126		1.03814	1.72124	1.31186	1.54463	0.873448	0.665668	1.4227	0.754539	0.59426	1.35551	1.52881	0.967128	0.277654	1.62002	1.58782	0.557055
Aminopeptidase	E1BP91	NPEPPS				Yes					3.69365	3.33411	2.35477	3.34981	4.74471	2.87197	2.11747	2.38172	5.01469	2.03899	3.54043	4.08309	2.31582	2.74756	2.70884	3.28562		1.88505	1.7373	1.23559	1.74408	2.24632	1.52204	1.08234	1.252	2.32616	1.02786	1.82392	2.02966	1.21152	1.45815	1.43768	1.71616
Nucleophosmin	Q3T160	NPM1			Yes						3.99506	7.42237	5.16758	3.0992	2.99889	2.70775	2.0094	3.73461	3.19685	2.60099	2.72145	8.30082	1.79499	3.2146	4.52042	1.08574		1.99822	2.89188	2.36949	1.6319	1.58443	1.43709	1.00677	1.90096	1.67665	1.37906	1.44438	3.05325	0.843972	1.68464	2.17646	0.118684
NSFL1 cofactor p47	Q3SZC4	NSFL1C				Yes					1.24391	2.7926	2.58474	6.34111	1.54412	2.06092	2.18245	3.47874	1.82325	2.28699	1.38961	4.42274	2.43546	2.00036	3.41404	1.2264		0.314888	1.48161	1.37002	2.66474	0.626786	1.04329	1.12595	1.79856	0.866509	1.19345	0.474679	2.14494	1.2842	1.00026	1.77148	0.294427
Nucleobindin-1	Q0P569	NUCB1			Yes						1.92674	3.61576	2.04792	2.88842	2.24194	2.93163	2.40917	3.66517	1.86659	3.10049	1.72496	3.1089	2.60749	2.27456	1.74392	2.81158		0.946165	1.8543	1.03416	1.53028	1.16475	1.55171	1.26853	1.87388	0.900406	1.6325	0.786559	1.6364	1.38266	1.18559	0.80233	1.49138
Nucleobindin 2	F6Q8A8	NUCB2		Yes	Yes						1.13623	3.02267	3.29639	2.0453	3.28242	2.45853	3.04684	2.77437	1.47495	3.18147	2.41711	1.90708	1.9511	1.19154	1.64345	1.20623		0.184255	1.59582	1.72089	1.03232	1.71476	1.2978	1.60732	1.47216	0.56067	1.66969	1.27328	0.931364	0.964288	0.252826	0.716729	0.27051
Cleavage and polyadenylation specificity factor subunit 5	Q3ZCA2	NUDT21			Yes						2.4644	2.53545	2.62365	2.63205	2.70338	2.57433	4.81886	2.07521	2.48578	1.0802	2.56005	2.83779	2.0546	4.99267	1.97695	1.59234		1.30123	1.34224	1.39157	1.39619	1.43477	1.3642	2.26869	1.05326	1.3137	0.111298	1.35617	1.50477	1.03886	2.31981	0.983275	0.671145
Nuclear mitotic apparatus protein 1	F1N7I5	NUMA1		Yes		Yes					1.73074	4.34814	3.40925	1.96924	2.36133	2.63226	2.55522	3.9333	2.81771	2.86953	2.45799	1.96998	3.41093	2.42411	2.57212	1.95585		0.791387	2.1204	1.76946	0.977641	1.2396	1.3963	1.35345	1.97574	1.49452	1.52081	1.29748	0.978182	1.77017	1.27745	1.36296	0.967794
2-oxoglutarate dehydrogenase complex component E1	Q148N0	OGDH				Yes					2.04863	2.3661	2.50265	3.26176	2.35864	2.40724	3.17715	2.2615	1.58197	3.32625	2.75678	2.48282	1.85679	2.21971	1.77636	2.34588		1.03466	1.24251	1.32345	1.70565	1.23795	1.26738	1.66773	1.17728	0.661723	1.7339	1.46298	1.31198	0.892807	1.15037	0.828927	1.23013
Oviduct-specific glycoprotein	Q28042	OVGP1			Yes				Yes		8.38474	6.69412	5.97494	12.7595	4.40708	4.6257	4.18885	6.18611	2.26472	2.63185	2.6537	2.0986	2.34547	35.4173	2.49816	39.2007		3.06777	2.74289	2.57892	3.6735	2.13982	2.20967	2.06655	2.62903	1.17933	1.39608	1.40801	1.06943	1.22988	5.14638	1.32087	5.29281
Protein disulfide-isomerase	P05307	P4HB		Yes	Yes						2.29343	2.68877	2.97722	1.97177	3.14846	2.53604	2.607	2.72897	2.53459	2.85757	2.34767	2.46419	3.46596	2.69257	2.65024	3.80722		1.19751	1.42695	1.57397	0.979489	1.65464	1.34258	1.38239	1.44835	1.34175	1.51479	1.23123	1.30111	1.79326	1.42898	1.40612	1.92874
Polyadenylate-binding protein 1	P61286	PABPC1				Yes					1.80567	2.3235	2.76805	2.13924	2.67857	3.30908	2.27513	2.33665	2.86029	4.75853	1.99777	2.22223	3.51495	2.65425	1.37877	1.25944		0.852534	1.2163	1.46887	1.0971	1.42146	1.72643	1.18595	1.22444	1.51616	2.25052	0.99839	1.15201	1.8135	1.40831	0.463382	0.332778
Platelet-activating factor acetylhydrolase IB subunit alpha1	Q29460	PAFAH1B3			Yes						2.71132	2.18453	3.7985	2.41904	1.83639	6.27288	3.44933	4.54059	1.77741	2.38217	2.2876	1.63484	3.15601	3.52015	3.62047	2.63006		1.43899	1.12733	1.92543	1.27443	0.876869	2.64913	1.78632	2.18288	0.829775	1.25227	1.19383	0.709154	1.6581	1.81564	1.85618	1.3951
Phosphoribosylaminoimidazole carboxylase, phosphoribosylaminoimidazole succinocarboxamide synthetase	Q2HJ26	PAICS			Yes						1.43414	3.61537	1.9156	5.34399	1.95443	4.74729	3.16275	2.04073	3.14764	2.98349	3.76869	9.12198	2.82833	1.5148	4.71318	3.65995		0.520188	1.85414	0.937797	2.41792	0.966751	2.24711	1.66118	1.02908	1.65427	1.577	1.91406	3.18935	1.49995	0.599125	2.2367	1.87182
Parkinson disease protein 7 homolog	Q5E946	PARK7		Yes	Yes				Yes		2.66566	2.40614	3.68342	2.04313	1.8868	2.84093	3.74046	3.53695	2.32795	2.88114	1.4771	4.58701	4.21865	2.80548	3.3347	2.97627		1.41449	1.26672	1.88105	1.03078	0.915938	1.50636	1.90321	1.82251	1.21906	1.52664	0.562765	2.19755	2.07678	1.48825	1.73756	1.5735
Poly(rC)-binding protein 1	Q5E9A3	PCBP1				Yes			Yes		1.59174	2.95811	3.71313	2.30131	3.59837	2.57975	3.74271	3.01785	2.30273	3.49205	2.93921	2.30531	3.30554	2.37526	3.46867	2.97583		0.670602	1.56467	1.89264	1.20245	1.84734	1.36723	1.90408	1.59352	1.20334	1.80407	1.55543	1.20496	1.72488	1.24808	1.79438	1.57329
Pyruvate dehydrogenase E1 component subunit beta, mitochondrial	P11966	PDHB			Yes						3.57191	2.75418	1.75897	3.0618	7.13371	3.33395	3.49044	2.60998	2.00545	117.957	2.54864	3.82791	2.87629	2.21701	2.68135	6.24599		1.8367	1.46163	0.814727	1.61438	2.83465	1.73723	1.80341	1.38404	1.00393	6.88212	1.34973	1.93656	1.52421	1.14861	1.42296	2.64293
Protein disulfide-isomerase A3	P38657	PDIA3			Yes				Yes		3.58631	2.35763	3.29262	3.73844	2.47787	3.01403	3.3048	1.99904	3.02303	2.25737	3.56275	2.03033	2.92906	2.3034	2.8085	3.16262		1.8425	1.23734	1.71923	1.90244	1.3091	1.59169	1.72456	0.999308	1.596	1.17464	1.83299	1.02171	1.55044	1.20376	1.4898	1.66112
Glucosidase II alpha subunit	A0A3Q1LZU8	GANAB			Yes			Yes			1.84553	2.42791	2.75432	2.77483	2.49006	3.20827	2.52738	1.90066	3.31212	2.57095	2.27752	2.34553	4.20604	1.26815	2.00329	2.46628		0.884038	1.27972	1.4617	1.4724	1.31618	1.6818	1.33764	0.926502	1.72775	1.3623	1.18746	1.22991	2.07246	0.342724	1.00237	1.30234
Protein disulfide-isomerase A6	F6QH94	PDIA6		Yes	Yes						6.67669	2.66662	2.68837	4.34098	2.90498	2.47744	2.27446	2.57212	3.36543	3.17198	6.04876	3.95495	2.49142	3.48871	3.14368	6.60612		2.73913	1.41501	1.42673	2.11802	1.53853	1.30885	1.18552	1.36296	1.75079	1.66538	2.59664	1.98366	1.31697	1.80269	1.65245	2.7238
PDZ and LIM domain 1	A6H7E3	PDLIM1			Yes						6.10233	3.23986	3.49106	12.4791	3.64956	3.79089	3.8131	4.83664	4.29614	3.4989	5.2722	5.29064	2.47385	2.04525	3.1922	4.74495		2.60936	1.69593	1.80367	3.64144	1.86772	1.92254	1.93096	2.27401	2.10304	1.8069	2.39841	2.40344	1.30676	1.03227	1.67455	2.24639
PDZ and LIM domain protein 4	Q3T005	PDLIM4		Yes		Yes					5.10104	4.82828	1.92699	1.51778	3.83134	2.64419	2.26347	7.23104	4.4862	3.28422	7.14774	8.67934	3.46925	2.25507	3.34051	8.8369		2.35079	2.27151	0.946346	0.60196	1.93785	1.40283	1.17854	2.8542	2.16549	1.71555	2.83749	3.11759	1.79462	1.17317	1.74007	3.14354
PDZ and LIM domain 5	G3MY19	PDLIM5				Yes					2.20034	1.14772	3.23127	2.55799	2.78184	2.54569	3.54501	2.1363	2.4925	2.24777	1.76461	2.70157	2.86181	2.393	1.31423	2.97838		1.13772	0.198768	1.6921	1.35501	1.47604	1.34806	1.82579	1.09512	1.31759	1.1685	0.81935	1.4338	1.51693	1.25882	0.39422	1.57453
Pyridoxal kinase	Q0II59	PDXK			Yes						2.4294	3.15237	3.19369	2.24574	3.39161	2.6177	3.15201	2.24115	3.98068	3.74253	7.86703	6.24771	5.36151	2.70428	3.23051	6.89279		1.2806	1.65644	1.67523	1.16719	1.76197	1.3883	1.65627	1.16424	1.99302	1.90402	2.97582	2.64333	2.42264	1.43524	1.69176	2.78509
Phosphatidylethanolamine-binding protein 1	P13696	PEBP1			Yes						2.27902	2.23595	3.48364	1.92254	2.60587	2.87245	3.30703	3.83401	2.94107	3.79028	4.1858	6.4017	7.75943	3.85598	8.11489	4.15751		1.18841	1.16088	1.8006	0.943012	1.38177	1.52228	1.72553	1.93885	1.55634	1.9223	2.0655	2.67846	2.95595	1.9471	3.02057	2.05572
Profilin-1	P02584	PFN1			Yes				Yes		4.9071	3.14027	2.91936	3.67141	3.76639	3.50916	4.00506	2.13904	8.0569	2.80972	6.9161	4.38097	6.09174	6.58358	5.64129	4.67773		2.29487	1.65089	1.54565	1.87634	1.91318	1.81113	2.00183	1.09696	3.01022	1.49043	2.78996	2.13125	2.60685	2.71887	2.49603	2.22581
6-phosphogluconate dehydrogenase, decarboxylating	A0A3S5ZPM3	PGD				Yes					3.00056	3.34844	2.11502	2.0521	4.82817	2.13922	1.52837	3.6148	1.85555	2.88911	2.61795	4.21513	2.35711	2.64301	2.19102	2.37958		1.58523	1.74349	1.08067	1.0371	2.27148	1.09709	0.611998	1.85392	0.891843	1.53063	1.38844	2.07558	1.23702	1.40218	1.1316	1.25071
Phosphoglycerate kinase 1	Q3T0P6	PGK1				Yes			Yes		2.88466	3.31707	2.55252	3.85673	2.79821	2.64033	3.14621	2.36858	2.89556	2.50318	2.87946	3.05269	2.49822	2.77646	2.11968	3.0488		1.5284	1.72991	1.35192	1.94738	1.48451	1.40072	1.65361	1.24402	1.53384	1.32376	1.5258	1.61008	1.3209	1.47325	1.08384	1.60824
6-phosphogluconolactonase	Q2TBQ8	PGLS			Yes						2.91199	2.97136	4.76482	4.57659	2.3842	2.15689	3.95848	2.29598	8.96404	4.68951	2.97499	4.55704	2.77863	6.61694	2.24657	1.13112		1.542	1.57112	2.25242	2.19427	1.2535	1.10895	1.98495	1.19911	3.16415	2.22944	1.57288	2.1881	1.47437	2.72616	1.16772	0.177746
phosphoglucomutase (alpha-D-glucose-1,6-bisphosphate-dependent)	F6QEU6	PGM2			Yes						2.28081	5.08818	3.04861	3.63744	1.73335	3.19525	3.07281	2.47351	2.89551	7.5661	2.57526	2.74229	4.18386	2.67787	2.11725	2.65816		1.18955	2.34715	1.60815	1.86292	0.793564	1.67593	1.61956	1.30656	1.53382	2.91955	1.36472	1.45538	2.06484	1.42109	1.08219	1.41043
Hypoxia up-regulated 1	A0A3Q1MBP1	HYOU1			Yes			Yes			2.38315	4.69784	3.23949	4.30286	2.60405	3.91269	4.36029	2.98139	2.61791	3.91997	3.25585	2.47465	3.05749	3.06773	2.97409	2.95419		1.25287	2.232	1.69577	2.1053	1.38076	1.96816	2.12442	1.57599	1.38842	1.97084	1.70304	1.30722	1.61235	1.61717	1.57245	1.56276
Prohibitin-2	Q2HJ97	PHB2		Yes		Yes			Yes		2.16608	3.49566	3.52414	3.07979	2.01574	5.29624	5.93635	3.50247	3.12501	2.54021	2.08361	1.76606	4.40254	2.43975	2.96879	1.32605		1.11509	1.80556	1.81727	1.62283	1.01131	2.40497	2.56958	1.80837	1.64386	1.34495	1.05908	0.820533	2.13834	1.28673	1.56987	0.407139
D-3-phosphoglycerate dehydrogenase	Q5EAD2	PHGDH				Yes					2.81814	2.03144	1.96671	3.28674	2.34214	2.62286	2.80106	1.76055	3.11158	3.06884	2.70873	6.86865	3.53789	1.78681	2.79418	2.00124		1.49474	1.0225	0.975784	1.71666	1.22783	1.39114	1.48597	0.816029	1.63765	1.61769	1.43762	2.78003	1.82289	0.837387	1.48243	1.00089
Pyruvate kinase	A5D984	PKM				Yes			Yes		4.57857	3.32905	3.41198	3.31558	7.71745	3.04961	3.50486	3.28975	3.11519	8.18035	2.65199	3.28294	4.74262	3.51649	2.35159	3.06381		2.1949	1.73511	1.77061	1.72926	2.94812	1.60863	1.80936	1.71798	1.63932	3.03216	1.40708	1.71499	2.24569	1.81414	1.23364	1.61533
Plakophilin-1	Q28161	PKP1		Yes		Yes					13.7796	4.4854	8.33738	7.26409	13.1263	9.35992	1.99571	7.3293	3.63292	2.4413	2.08274	1.67397	2.56777	6.14144	3.2405	1.70246		3.78446	2.16524	3.05959	2.86078	3.71438	3.2265	0.996902	2.87368	1.86113	1.28765	1.05849	0.743275	1.36051	2.61858	1.69622	0.767617
Plakophilin 2	A0A3Q1M2G3	PKP2		Yes		Yes					2.213	2.09166	2.59016	3.1664	3.61764	2.54518	3.55991	3.13531	3.00204	2.96049	1.85509	2.86264	2.84011	3.41783	3.54629	2.56962		1.146	1.06465	1.37304	1.66284	1.85505	1.34777	1.83184	1.64861	1.58594	1.56584	0.891488	1.51735	1.50595	1.77308	1.82631	1.36155
Plectin	A0A3Q1MRS3	PLEC		Yes		Yes					2.62383	3.25956	2.86949	3.29938	2.44525	2.97195	2.77743	2.74144	2.25431	4.73203	2.16075	2.91494	2.63629	2.63909	2.82888	1.84625		1.39167	1.70468	1.5208	1.72219	1.28998	1.57141	1.47375	1.45493	1.17269	2.24246	1.11153	1.54347	1.39851	1.40004	1.50023	0.884596
Plexin B2	A0A3Q1MQ74	PLXNB2		Yes	Yes						1.5722	9.16217	3.01446	2.90645	2.02184	6.69567	2.84248	5.65904	1.97942	1.98902	2.58082	3.80866	2.13159	2.47986	1.92278	3.03021		0.652789	3.19569	1.5919	1.53926	1.01567	2.74323	1.50715	2.50056	0.985081	0.992057	1.36783	1.92928	1.09193	1.31026	0.943192	1.59942
Purine nucleoside phosphorylase	P55859	PNP			Yes						2.30837	2.97486	2.59353	2.86002	2.9664	3.8536	4.1752	2.77186	3.11612	6.19644	11.3443	12.7794	4.73224	3.71182	4.52293	3.54278		1.20687	1.57282	1.37492	1.51603	1.56871	1.94621	2.06185	1.47085	1.63975	2.63144	3.50389	3.67575	2.24252	1.89213	2.17726	1.82488
Peptidyl-prolyl cis-trans isomerase A	P62935	PPIA			Yes				Yes		3.95689	2.67603	3.38174	6.8972	3.98698	2.99524	3.02652	3.15877	3.64372	2.98344	7.54181	4.23012	2.35531	4.64533	3.32025	3.04633		1.98437	1.4201	1.75776	2.78601	1.9953	1.58267	1.59766	1.65936	1.86541	1.57698	2.91491	2.0807	1.23592	2.21578	1.73129	1.60707
Keratin 14	F1MC11	KRT14		Yes				Yes			14.3147	10.4322	18.7267	5.09049	31.3308	15.302	6.23751	20.2188	25.6007	3.71518	6.73681	23.0507	8.39944	16.1932	8.53999	31.4788		3.83943	3.38297	4.22703	2.34781	4.96951	3.93564	2.64097	4.33762	4.67811	1.89343	2.75207	4.52674	3.07029	4.01732	3.09423	4.97631
Periplakin	F1N2K8	PPL		Yes		Yes					1.8943	2.61001	1.46624	2.22747	2.45879	2.54637	2.70853	2.77118	2.55359	3.07533	3.72097	3.91813	2.47761	2.21799	2.82422	2.55984		0.921663	1.38406	0.552123	1.1554	1.29795	1.34844	1.43751	1.4705	1.35253	1.62074	1.89568	1.97017	1.30895	1.14926	1.49785	1.35606
Peroxiredoxin-1	Q5E947	PRDX1			Yes				Yes		4.8075	3.19918	2.73508	4.42949	3.92179	1.63464	2.19263	6.42036	3.70145	2.21666	2.75183	3.82886	6.99393	3.6456	3.18831	4.3915		2.26529	1.6777	1.45158	2.14714	1.97151	0.708971	1.13267	2.68266	1.88809	1.14839	1.46039	1.93692	2.8061	1.86616	1.67279	2.13471
Peroxiredoxin-2	Q9BGI3	PRDX2			Yes				Yes		14.2921	34.1088	10.455	2.664	17.4138	83.3619	5.58745	2.43324	7.14495	17.1433	9.05916	4.74354	15.6909	10.9233	21.1745	5.1276		3.83715	5.09207	3.38612	1.41359	4.12216	6.38132	2.48219	1.28288	2.83692	4.09957	3.17938	2.24596	3.97186	3.44933	4.40426	2.35828
Thioredoxin-dependent peroxide reductase, mitochondrial	P35705	PRDX3		Yes	Yes				Yes		7.56658	4.14477	2.24551	3.32735	8.65672	3.36477	5.08711	2.81376	4.27987	3.02902	2.93278	2.43882	5.53271	3.89755	1.76876	1.74638		2.91964	2.05129	1.16704	1.73437	3.11382	1.75051	2.34685	1.4925	2.09757	1.59885	1.55227	1.28618	2.46799	1.96257	0.822739	0.804365
Peroxiredoxin-4	Q9BGI2	PRDX4			Yes						2.02957	3.76696	2.90858	3.26192	1.6105	3.30928	2.29437	2.76574	2.99713	21.7691	2.44383	3.12359	2.59885	2.42197	2.16446	2.53004		1.02118	1.9134	1.54031	1.70572	0.687509	1.72652	1.1981	1.46767	1.58358	4.44421	1.28914	1.6432	1.37787	1.27618	1.11401	1.33916
Peroxiredoxin-5, mitochondrial	Q9BGI1	PRDX5			Yes				Yes		2.482	4.63429	10.2387	5.17059	3.10007	2.37605	3.87897	2.77799	3.43937	4.53454	3.99793	2.80924	5.73998	2.56602	3.67812	4.09208		1.3115	2.21235	3.35595	2.37033	1.6323	1.24856	1.95567	1.47404	1.78214	2.18096	1.99925	1.49018	2.52104	1.35953	1.87897	2.03283
Peroxiredoxin-6	O77834	PRDX6			Yes				Yes		11.8121	3.58816	3.46375	7.00598	11.8558	4.80723	6.53303	5.31039	14.3847	2.76011	10.0861	8.1907	15.0653	12.8568	15.4619	9.91328		3.56219	1.84324	1.79234	2.80859	3.56752	2.26521	2.70775	2.40882	3.84647	1.46472	3.33429	3.03399	3.91316	3.68446	3.95065	3.30936
Protein arginine methyltransferase 1	A0A3Q1MR38	PRMT1				Yes					1.4822	2.69432	2.52872	2.03585	1.5843	3.37623	2.17416	3.11528	3.1903	3.25505	1.96459	1.69682	2.57081	2.19514	2.33055	2.74475		0.567744	1.42992	1.33841	1.02563	0.663847	1.75541	1.12046	1.63936	1.67369	1.70268	0.974231	0.762836	1.36222	1.13431	1.22067	1.45668
Lysosomal associated membrane protein 2	A0A3Q1N8P4	LAMP2		Yes	Yes			Yes			2.02401	3.12879	2.19548	1.70202	2.74591	2.2755	1.71157	1.88752	2.30369	2.37085	NA	2.24236	2.7009	3.1762	1.59759	2.1975		1.01722	1.6456	1.13454	0.76725	1.45729	1.18619	0.775321	0.916491	1.20394	1.24541	NA	1.16502	1.43344	1.6673	0.675897	1.13586
Proteasome subunit alpha type-2	Q3T0Y5	PSMA2			Yes						2.16841	3.78089	1.91717	2.5172	1.66985	2.66858	3.81202	2.52788	1.89094	2.21845	2.571	2.16173	2.5373	1.92022	2.10168	1.79207		1.11664	1.91873	0.93898	1.33182	0.739715	1.41607	1.93055	1.33793	0.919106	1.14956	1.36233	1.11218	1.34329	0.941271	1.07154	0.841627
Proteasome subunit alpha type-3	Q58DU5	PSMA3			Yes						3.29708	2.84578	2.17429	3.4349	8.73038	3.93613	2.78802	5.00631	2.00926	2.49982	2.55993	3.54796	2.41297	7.14105	4.41148	1.80961		1.72119	1.50882	1.12054	1.78027	3.12604	1.97678	1.47924	2.32375	1.00667	1.32183	1.3561	1.82699	1.27081	2.83614	2.14126	0.855677
Proteasome subunit alpha type-6	Q2YDE4	PSMA6			Yes				Yes		2.06321	2.21259	2.9382	NA	4.65749	2.36554	2.16636	1.84743	1.88826	2.63326	4.47923	1.7634	11.0964	NA	1.548	1.67959		1.04489	1.14573	1.55493	NA	2.21955	1.24217	1.11528	0.885519	0.917057	1.39685	2.16325	0.818362	3.47202	NA	0.630401	0.748111
Proteasome subunit beta type-1	Q2TBX6	PSMB1			Yes						2.93013	2.62536	2.59835	2.56409	3.35223	2.77051	2.43204	2.28305	2.06839	2.34479	2.93766	3.79883	2.81112	2.17345	2.31148	3.25152		1.55097	1.39252	1.3776	1.35845	1.74512	1.47015	1.28217	1.19096	1.04851	1.22946	1.55467	1.92556	1.49115	1.11999	1.20881	1.70112
Proteasome subunit beta type-3	P33672	PSMB3			Yes						3.33492	3.48675	3.33589	10.5495	2.57444	1.24494	1.70115	1.95525	2.28867	1.60856	2.20126	3.67038	9.68636	2.49609	2.67539	1.92975		1.73765	1.80188	1.73807	3.3991	1.36426	0.316077	0.766509	0.967355	1.19451	0.685769	1.13833	1.87593	3.27595	1.31967	1.41975	0.948416
Proteasome 26S subunit, ATPase 3	F1MWE0	PSMC3				Yes					1.30013	2.83974	2.3784	6.14723	2.36235	2.79724	4.54486	2.13554	15.428	2.67103	2.96238	11.104	6.49451	16.5124	13.8278	20.8968		0.378655	1.50576	1.24999	2.61994	1.24022	1.484	2.18424	1.0946	3.94748	1.4174	1.56676	3.47301	2.69922	4.04547	3.7895	4.38521
26S proteasome non-ATPase regulatory subunit 1	A7MBA2	PSMD1				Yes					4.78486	3.98289	10.0494	3.64242	4.38041	2.10221	5.12604	4.93473	4.47382	13.3928	16.2675	19.1955	3.93491	12.4816	15.838	6.28423		2.25848	1.99382	3.32904	1.8649	2.13107	1.07191	2.35785	2.30297	2.16151	3.74338	4.02392	4.2627	1.97633	3.64174	3.98532	2.65174
Proteasome activator complex subunit 1	Q4U5R3	PSME1			Yes						1.75641	2.0765	3.03975	1.98075	1.27962	2.86168	3.0415	2.08972	2.00875	2.13789	2.54845	2.47343	2.93363	3.29259	3.70635	2.02482		0.81263	1.05415	1.60395	0.986044	0.35572	1.51686	1.60478	1.06331	1.0063	1.09619	1.34962	1.30651	1.55269	1.71922	1.89	1.01779
Proteasome activator complex subunit 2	Q5E9G3	PSME2			Yes						1.73389	3.01911	2.90511	7.86895	2.43656	3.01457	2.62173	2.57997	2.38598	2.41319	6.27436	3.65956	2.38697	3.42023	2.50784	1.78573		0.794016	1.59412	1.53859	2.97617	1.28484	1.59195	1.39052	1.36736	1.25458	1.27094	2.64947	1.87167	1.25518	1.77409	1.32644	0.836515
Paraspeckle component 1	Q1LZD9	PSPC1				Yes					2.19363	5.60046	3.49028	3.30478	2.04182	2.21417	4.66454	1.5814	5.30429	19.6419	2.44444	2.47148	2.57421	1.82014	1.64985	2.13213		1.13332	2.48554	1.80334	1.72455	1.02986	1.14677	2.22173	0.6612	2.40716	4.29586	1.2895	1.30537	1.36413	0.864053	0.722333	1.0923
Polypyrimidine tract-binding protein 1	Q8WN55	PTBP1				Yes					1.93489	2.26046	2.31856	2.88535	1.99873	2.8538	2.7946	1.99517	2.51088	4.66515	2.72842	2.52522	2.36608	2.85123	2.22294	1.42132		0.952248	1.17662	1.21323	1.52875	0.999085	1.51288	1.48264	0.99651	1.32819	2.22192	1.44807	1.33641	1.2425	1.51158	1.15247	0.507231
Prostaglandin reductase 1	F1N2W0	PTGR1			Yes						2.21158	NA	3.65503	2.06585	6.60661	2.93296	6.40127	6.7601	NA	3.09942	4.33753	NA	2.16767	2.80871	NA	2.29683		1.14508	NA	1.86988	1.04674	2.72391	1.55236	2.67836	2.75704	NA	1.632	2.11687	NA	1.11615	1.48991	NA	1.19964
Poly(U)-binding-splicing factor PUF60	Q2HJG2	PUF60				Yes					1.87692	1.68198	2.8191	2.34506	2.17489	3.34365	5.54493	4.13339	2.21265	4.83136	3.03268	2.57388	2.05609	3.05508	3.1654	3.81		0.908366	0.750161	1.49524	1.22962	1.12094	1.74142	2.47117	2.04733	1.14578	2.27243	1.60059	1.36395	1.0399	1.61121	1.66239	1.92979
Pyrroline-5-carboxylate reductase 3	Q58D08	PYCR3			Yes						1.36282	2.45598	2.21594	2.5901	2.503	2.61185	3.18337	2.13703	4.27557	2.54808	3.40351	2.79566	2.87814	3.16263	3.13068	2.94945		0.446598	1.2963	1.14792	1.37301	1.32366	1.38507	1.67056	1.0956	2.09612	1.34941	1.76702	1.48319	1.52514	1.66113	1.64648	1.56045
Glycogen phosphorylase, liver form	Q0VCM4	PYGL				Yes					2.0448	2.32577	2.71499	2.07792	2.47306	2.78532	2.96858	3.42154	1.88532	3.32743	2.88784	1.99795	2.275	1.76583	2.1816	1.82105		1.03196	1.21771	1.44095	1.05514	1.3063	1.47784	1.56977	1.77465	0.914808	1.73441	1.52999	0.998518	1.18587	0.820348	1.12539	0.864769
Dihydropteridine reductase	Q3T0Z7	QDPR			Yes						1.88421	2.98747	3.50717	2.55594	1.99157	4.62919	2.76264	2.32978	2.39809	7.19559	2.19714	1.77097	1.2756	2.71521	3.13599	1.93259		0.913959	1.57892	1.81031	1.35386	0.993906	2.21076	1.46605	1.2202	1.26189	2.84711	1.13563	0.824539	0.351175	1.44106	1.64892	0.950539
Ras-related protein Rab-11A	Q2TA29	RAB11A		Yes	Yes						3.13802	2.946	3.11644	3.43385	3.79974	2.60567	3.39026	1.44671	1.84619	8.58955	1.55881	1.86975	2.64896	2.71075	2.42065	3.75746		1.64986	1.55876	1.6399	1.77983	1.9259	1.38166	1.7614	0.53278	0.884551	3.10258	0.640446	0.902847	1.40542	1.43869	1.2754	1.90976
Ras-related protein Rab-1B	Q2HJH2	RAB1B				Yes					8.38092	2.22577	2.44418	3.34944	2.25685	4.28267	5.54863	1.90781	3.54464	3.32913	2.99368	3.04805	4.61388	4.87167	2.42441	1.80662		3.06711	1.1543	1.28935	1.74392	1.17431	2.09851	2.47213	0.931919	1.82564	1.73515	1.58192	1.60789	2.20598	2.28442	1.27763	0.853289
RAB2B, member RAS onco family	E1BC58	RAB2B		Yes		Yes					5.1257	4.78028	3.61752	2.27565	3.03671	2.53436	5.10009	4.72919	3.75307	23.1738	2.50311	2.82252	2.60242	1.90756	3.06115	1.93602		2.35775	2.25709	1.855	1.18628	1.60251	1.34162	2.35052	2.24159	1.90807	4.53442	1.32372	1.49698	1.37985	0.931725	1.61407	0.953091
RAB5B, member RAS onco family	F1MNI4	RAB5B		Yes		Yes					1.88709	2.92109	4.56369	2.54419	2.39159	2.96318	5.28723	5.98268	2.70974	3.82077	2.48413	2.46249	2.60512	8.01503	2.0722	2.17833		0.916163	1.54651	2.1902	1.34721	1.25797	1.56714	2.40251	2.58079	1.43815	1.93386	1.31274	1.30012	1.38135	3.00271	1.05116	1.12322
Ras-related protein Rab-5C	Q58DS9	RAB5C		Yes		Yes					3.93619	1.52003	2.93478	2.60369	2.91141	2.73272	2.63336	2.49195	5.57311	1.43066	NA	2.81669	2.53945	2.97436	1.84093	2.00601		1.9768	0.604098	1.55325	1.38056	1.54172	1.45034	1.39691	1.31727	2.47848	0.516679	NA	1.494	1.34452	1.57258	0.880438	1.00433
RAB7A, member RAS onco family	A0A3Q1LUM6	RAB7A		Yes		Yes					2.82377	2.84175	8.56167	2.81715	1.62489	2.14232	4.07425	3.95378	3.63097	2.59163	2.00851	2.736	1.655	2.4584	3.32738	2.01982		1.49762	1.50678	3.09789	1.49424	0.700339	1.09918	2.02653	1.98323	1.86036	1.37386	1.00612	1.45207	0.726832	1.29772	1.73439	1.01423
Receptor of activated protein C kinase 1	P63243	RACK1		Yes	Yes				Yes		3.53372	4.29199	11.3884	3.41264	3.19337	10.4141	4.97643	3.29513	7.24338	1.61382	3.25321	3.34483	2.11544	1.58163	1.87306	3.27359		1.82119	2.10165	3.50949	1.77089	1.67508	3.38047	2.31511	1.72033	2.85666	0.69048	1.70186	1.74193	1.08096	0.661415	0.905395	1.71088
GTP-binding nuclear protein Ran	Q3T054	RAN			Yes						1.92419	3.10711	1.5495	4.15267	4.0047	2.91895	3.96454	2.12805	2.88028	2.09537	3.20476	3.05232	5.14039	4.3617	1.93226	1.91085		0.944251	1.63557	0.631807	2.05404	2.00169	1.54545	1.98715	1.08954	1.52621	1.0672	1.68022	1.60991	2.36188	2.12489	0.950292	0.934217
Retinoic acid receptor responder (Tazarotene induced) 1	Q0P5D6	RARRES1			Yes				Yes		1.51573	2.30473	2.92412	3.94606	1.85263	2.729	3.22796	3.83599	1.8815	6.94736	2.73365	1.63362	2.19553	3.7954	3.01252	11.3516		0.600011	1.2046	1.548	1.98041	0.889573	1.44837	1.69062	1.9396	0.911884	2.79646	1.45083	0.708076	1.13457	1.92425	1.59097	3.50483
RNA binding motif protein 39	A0A3Q1LWZ4	RBM39				Yes					2.55198	3.36426	2.32873	2.73594	1.73927	4.18767	4.66172	2.84843	2.23259	2.79719	3.58907	2.74013	2.1973	4.63286	1.91215	4.90264		1.35162	1.75029	1.21954	1.45203	0.79848	2.06615	2.22086	1.51017	1.15872	1.48398	1.84361	1.45424	1.13573	2.2119	0.935194	2.29356
RNA binding motif protein X-linked	D3JUI8	RBMX				Yes					2.59511	4.10787	2.56759	2.27062	2.15161	2.08955	1.738	2.20294	1.92161	5.08287	1.49832	4.0791	2.21429	3.48579	4.35414	2.28469		1.37579	2.03839	1.36041	1.18309	1.10542	1.0632	0.797432	1.13943	0.942315	2.34564	0.583345	2.02825	1.14685	1.80149	2.12239	1.192
Ribonuclease inhibitor	Q3SZN8	RNH1		Yes		Yes			Yes		3.21614	3.55844	2.43892	3.17301	2.6133	1.8442	2.9081	3.46909	3.14812	2.19471	3.85209	3.03122	5.49198	7.68181	5.03811	2.92807		1.68533	1.83124	1.28624	1.66585	1.38587	0.882999	1.54008	1.79456	1.65449	1.13403	1.94564	1.5999	2.45733	2.94145	2.33288	1.54995
60S ribosomal protein L10a	Q5E9E6	RPL10A			Yes						1.94594	110.129	2.59027	1.93803	4.9929	7.03436	2.1896	3.51978	3.41924	3.16685	2.39654	3.35421	3.87206	2.82859	3.34726	1.25229		0.960469	6.78305	1.3731	0.954589	2.31988	2.81442	1.13067	1.81549	1.77368	1.66305	1.26095	1.74597	1.9531	1.50008	1.74298	0.324574
60S ribosomal protein L11	Q3T087	RPL11				Yes					3.87964	6.68015	2.65976	3.58124	4.15465	1.99432	4.00808	2.02914	1.7354	2.1349	2.74988	NA	NA	2.58549	3.21306	1.83004		1.95592	2.73988	1.41129	1.84046	2.05473	0.995895	2.00291	1.02087	0.795266	1.09417	1.45937	NA	NA	1.37044	1.68395	0.871872
60S ribosomal protein L12	P61284	RPL12				Yes					28.962	3.14093	1.53773	4.81978	3.87715	12.9303	11.8928	5.00558	12.0088	5.61432	17.0188	3.6354	9.73768	19.1969	6.47665	9.57534		4.85609	1.65119	0.620803	2.26897	1.955	3.69269	3.57202	2.32354	3.58601	2.48911	4.08905	1.86212	3.28358	4.2628	2.69525	3.25932
60S ribosomal protein L13	Q56JZ1	RPL13				Yes					1.82732	3.50391	5.02583	2.94649	2.01258	1.75707	2.18606	2.28234	4.20348	5.74805	2.48029	1.81077	2.91458	2.37537	4.38758	2.33228		0.869732	1.80896	2.32936	1.559	1.00904	0.813174	1.12833	1.19051	2.07159	2.52307	1.31051	0.8566	1.54329	1.24815	2.13342	1.22174
60S ribosomal protein L13a	Q3SZ90	RPL13A				Yes					2.54982	2.08934	1.75724	2.13793	1.66849	2.22535	2.46226	3.43659	1.71754	2.27397	2.71019	1.98225	4.17628	NA	2.77086	1.82403		1.3504	1.06304	0.813308	1.09621	0.738545	1.15403	1.29998	1.78098	0.780341	1.18521	1.43839	0.987139	2.06222	NA	1.47033	0.867133
60S ribosomal protein L14	Q3T0U2	RPL14				Yes					4.31886	2.3614	2.87014	3.34984	6.31545	2.09045	6.51536	1.95861	6.03105	2.5587	6.75935	4.46446	4.40932	2.39641	2.73617	2.4723		2.11065	1.23964	1.52112	1.74409	2.65889	1.06381	2.70385	0.969834	2.59241	1.35541	2.75689	2.15849	2.14056	1.26087	1.45216	1.30585
60S ribosomal protein L18	Q5E973	RPL18				Yes					3.88162	3.18034	2.14503	1.9511	1.86453	2.70047	2.70155	1.8023	3.7795	14.004	5.61341	3.4038	2.43699	2.35068	4.9554	2.09927		1.95666	1.66918	1.101	0.964291	0.898813	1.43321	1.43379	0.849843	1.9182	3.80777	2.48888	1.76715	1.2851	1.23308	2.309	1.06989
Ribosomal protein L22	F1N301	RPL22				Yes					6.71759	2.69089	4.06999	2.09366	5.14975	2.78536	2.04366	2.68374	3.19276	32.1289	1.58453	3.13722	3.87754	2.15982	2.67426	4.09456		2.74794	1.42808	2.02502	1.06603	2.3645	1.47786	1.03116	1.42425	1.67481	5.0058	0.664055	1.64949	1.95514	1.11091	1.41914	2.03371
60S ribosomal protein L23	Q3T057	RPL23				Yes					3.80009	4.14724	3.51447	6.63549	2.05165	3.10068	2.74611	8.32596	2.90005	NA	4.51622	2.61107	2.87554	2.81123	2.3697	2.59971		1.92603	2.05215	1.81331	2.7302	1.03679	1.63259	1.45739	3.05762	1.53608	NA	2.17511	1.38464	1.52383	1.4912	1.24471	1.37835
Large ribosomal subunit protein uL23	Q24JY1	RPL23A			Yes						2.55153	1.5123	2.01492	2.44182	3.95801	2.02041	2.55575	3.31304	1.666	3.07962	2.97517	3.64019	4.35076	2.46364	3.34454	1.67825		1.35136	0.596741	1.01072	1.28796	1.98478	1.01465	1.35375	1.72815	0.736388	1.62275	1.57297	1.86401	2.12127	1.30079	1.74181	0.746958
60S ribosomal protein L27	P61356	RPL27				Yes					1.69052	3.47387	4.28485	3.40725	3.19546	2.23664	3.05349	2.29089	4.37762	3.22867	2.15772	3.13518	4.72885	1.39906	1.86012	2.04594		0.757471	1.79654	2.09925	1.76861	1.67602	1.16133	1.61046	1.19591	2.13015	1.69094	1.10951	1.64855	2.24149	0.484463	0.895398	1.03276
60S ribosomal protein L27a	Q56K03	RPL27A				Yes					6.15687	3.84306	NA	4.01305	2.95693	4.35353	4.27898	1.39204	2.36635	1.87024	2.63476	3.84693	4.16285	2.12635	3.45881	4.17127		2.6222	1.94225	NA	2.0047	1.5641	2.12219	2.09727	0.477198	1.24266	0.903223	1.39767	1.94371	2.05757	1.08838	1.79028	2.06049
60S ribosomal protein L30	Q3T0D5	RPL30			Yes						3.94029	1.59327	1.66036	4.18607	2.19242	NA	2.13851	2.84166	3.27829	71.678	1.95775	2.19287	NA	3.25448	NA	5.01333		1.9783	0.671991	0.731498	2.0656	1.13253	NA	1.09661	1.50673	1.71294	6.16346	0.969195	1.13282	NA	1.70243	NA	2.32577
60S ribosomal protein L4	Q58DW0	RPL4				Yes					2.37092	2.63743	2.09034	2.95359	4.3172	2.58669	3.03328	2.8407	2.79814	2.77392	3.04006	2.27599	2.77827	2.05478	4.15869	1.81818		1.24545	1.39913	1.06374	1.56247	2.1101	1.37111	1.60088	1.50625	1.48447	1.47193	1.6041	1.1865	1.47419	1.03899	2.05613	0.862494
60S ribosomal protein L6	Q58DQ3	RPL6				Yes					3.30855	5.07926	6.15392	2.55505	2.80941	3.21574	3.71519	2.15781	2.54091	3.22752	4.14573	2.07713	2.75149	2.60087	2.529	2.41619		1.7262	2.34462	2.6215	1.35335	1.49027	1.68515	1.89344	1.10956	1.34534	1.69043	2.05163	1.05459	1.46021	1.37899	1.33857	1.27274
Large ribosomal subunit protein uL30	Q58DT1	RPL7				Yes					6.29251	2.60278	2.02429	3.53852	2.25457	2.99438	2.31901	3.41287	3.21936	2.81855	3.10965	2.86674	2.28094	2.4013	2.77412	2.15184		2.65364	1.38005	1.01742	1.82315	1.17285	1.58226	1.21351	1.77099	1.68678	1.49495	1.63675	1.51941	1.18963	1.26381	1.47203	1.10557
60S ribosomal protein L7a	Q2TBQ5	RPL7A				Yes					3.38093	4.94992	3.2045	2.59525	1.73954	3.308	3.76224	5.26578	3.09562	10.7935	5.41581	2.30281	4.64962	31.4011	1.22745	3.40295		1.75742	2.30741	1.6801	1.37587	0.798707	1.72596	1.91159	2.39665	1.63023	3.4321	2.43718	1.2034	2.21711	4.97274	0.295667	1.76679
60S acidic ribosomal protein P0	Q95140	RPLP0				Yes					1.88654	2.67271	2.56107	2.54996	1.98082	2.08886	3.25178	3.14736	2.2678	2.61706	3.07105	2.4335	2.61943	2.34106	1.91504	2.15591		0.91574	1.41831	1.35675	1.35047	0.986099	1.06271	1.70123	1.65414	1.18129	1.38795	1.61873	1.28303	1.38925	1.22716	0.937371	1.1083
60S acidic ribosomal protein P2	P42899	RPLP2				Yes					2.19919	3.02591	4.49537	2.70085	2.38656	3.35	2.47102	3.48295	6.22991	3.46922	6.50995	2.86682	1.73916	2.38927	7.4953	2.13416		1.13697	1.59737	2.16844	1.43342	1.25493	1.74416	1.30511	1.80031	2.63921	1.79461	2.70265	1.51945	0.798387	1.25657	2.90599	1.09367
Protein disulfide-isomerase A4	Q29RV1	PDIA4			Yes			Yes			2.4893	2.893	2.92939	2.83459	2.56167	2.69432	3.18922	2.91146	2.31336	3.19195	3.20174	2.60133	2.83119	2.79545	2.78127	4.38671		1.31574	1.53256	1.5506	1.50314	1.35708	1.42992	1.6732	1.54174	1.20999	1.67444	1.67886	1.37925	1.50141	1.48308	1.47574	2.13314
Prohibitin 1	Q3T165	PHB1		Yes				Yes			1.90652	2.07413	2.1619	1.96059	2.84124	1.6138	1.61316	3.03936	1.88316	2.4448	1.90829	2.24761	2.79786	2.26258	2.31975	1.96548		0.930945	1.05251	1.1123	0.971289	1.50652	0.690461	0.689892	1.60377	0.913154	1.28972	0.932282	1.16839	1.48432	1.17797	1.21397	0.974885
Regulation of nuclear pre-mRNA domain-containing protein	A6QLW3	RPRD1B			Yes						1.95259	3.80147	2.72175	3.34027	2.12558	3.72674	6.8354	1.73649	2.1848	4.54595	2.37405	2.56186	2.3742	3.53091	2.73259	2.87516		0.965392	1.92656	1.44454	1.73996	1.08786	1.89791	2.77303	0.796172	1.1275	2.18458	1.24735	1.35719	1.24744	1.82004	1.45027	1.52364
40S ribosomal protein S10	Q3T0F4	RPS10				Yes					11.9843	2.59364	3.51292	6.05218	4.43972	6.91548	1.70862	2.4138	4.13043	9.15171	4.74329	2.42506	2.66951	4.77726	2.44302	6.61285		3.58307	1.37498	1.81267	2.59745	2.15047	2.78983	0.772829	1.27131	2.04629	3.19404	2.24589	1.27802	1.41657	2.25618	1.28866	2.72527
40S ribosomal protein S16	Q3T0X6	RPS16				Yes					2.86631	1.43736	1.94499	3.49505	4.22947	2.55054	3.36267	1.75896	2.40899	2.53762	3.85115	2.23645	2.35524	2.64724	2.94575	2.67608		1.5192	0.523425	0.959766	1.80531	2.08048	1.3508	1.74961	0.814725	1.26843	1.34347	1.94529	1.16121	1.23588	1.40449	1.55864	1.42012
40S ribosomal protein S18	Q3T0R1	RPS18				Yes					1.74264	2.97293	3.45219	3.17096	2.21658	2.95667	2.9759	2.54399	1.83956	1.92977	3.47546	2.49892	2.55169	4.73323	2.54839	1.42006		0.801278	1.57189	1.78751	1.66492	1.14834	1.56397	1.57333	1.34709	0.879363	0.948428	1.79721	1.3213	1.35145	2.24283	1.34958	0.505955
40S ribosomal protein S19	Q32PD5	RPS19				Yes					2.69141	2.96509	3.60022	2.2769	2.22606	2.31815	3.3222	3.46638	3.74795	12.5575	2.42725	3.278	3.16131	2.42487	2.11001	2.58515		1.42836	1.56808	1.84808	1.18707	1.15449	1.21297	1.73214	1.79343	1.9061	3.65047	1.27932	1.71282	1.66052	1.27791	1.07725	1.37025
40S ribosomal protein S2	O18789	RPS2				Yes					3.13947	3.07215	2.51269	2.29242	1.77208	2.46947	2.33448	2.40849	2.67125	3.38818	2.24552	2.68391	2.36856	1.96169	2.41008	2.04201		1.65052	1.61925	1.32923	1.19687	0.825441	1.3042	1.2231	1.26813	1.41752	1.76051	1.16705	1.42434	1.24401	0.972098	1.26908	1.02999
Small ribosomal subunit protein eS25	Q56JX5	RPS25			Yes						2.89624	2.56015	4.22342	1.7432	4.60757	4.2458	3.81822	4.31052	4.87557	1.83053	5.37274	3.1346	1.2506	1.73032	4.52288	3.06054		1.53418	1.35623	2.07841	0.801736	2.20401	2.08604	1.9329	2.10786	2.28557	0.872262	2.42566	1.64828	0.322621	0.791042	2.17724	1.61379
40S ribosomal protein S3	Q3T169	RPS3		Yes		Yes					4.55175	3.14929	4.2443	4.84433	3.43783	2.25142	2.75031	1.98275	3.01493	2.79897	2.51154	2.17875	2.90362	1.7731	1.97149	3.29994		2.18642	1.65503	2.08553	2.2763	1.7815	1.17084	1.45959	0.9875	1.59212	1.48489	1.32857	1.1235	1.53785	0.826278	0.979289	1.72244
40S ribosomal protein S3a	Q56JV9	RPS3A			Yes						5.56346	29.5647	7.03677	6.60047	1.10838	9.21193	4.71513	5.68576	2.91561	NA	1.84544	3.63083	1.44224	1.63059	3.26534	3.62906		2.47598	4.88581	2.81491	2.72257	0.14845	3.2035	2.2373	2.50735	1.5438	NA	0.883962	1.8603	0.528312	0.705393	1.70723	1.8596
40S ribosomal protein S4	P79103	RPS4				Yes					2.70849	2.7075	3.29062	11.3815	3.56145	2.92228	2.86058	2.51263	4.78317	2.55392	2.84686	2.94183	2.81628	2.51317	2.90163	2.12873		1.43749	1.43696	1.71836	3.50861	1.83246	1.54709	1.51631	1.3292	2.25797	1.35271	1.50937	1.55671	1.49379	1.32951	1.53686	1.08999
40S ribosomal protein S7	A6H769	RPS7				Yes					2.02086	3.34265	2.73722	4.02965	3.99243	5.35213	6.66987	2.43917	6.35472	3.39385	3.89923	5.52867	5.09283	5.14892	2.99558	2.37544		1.01497	1.74099	1.45271	2.01066	1.99727	2.42011	2.73766	1.28639	2.66783	1.76292	1.96319	2.46693	2.34847	2.36427	1.58284	1.24819
40S ribosomal protein S8	Q5E958	RPS8				Yes					3.32124	1.6385	2.57472	2.24874	4.4701	4.11508	2.74139	1.99181	2.59692	2.91264	4.53126	3.88952	2.89482	3.51333	2.31205	3.16527		1.73172	0.712378	1.36442	1.16912	2.16031	2.04092	1.45491	0.994077	1.3768	1.54233	2.17991	1.95959	1.53347	1.81284	1.20917	1.66233
40S ribosomal protein S9	A6QLG5	RPS9				Yes					6.771	3.68823	4.26133	4.29972	7.22696	3.57777	2.80299	3.25395	7.80623	NA	3.2513	1.81514	2.83034	1.83819	5.88625	3.5492		2.75937	1.88293	2.0913	2.10424	2.85339	1.83906	1.48697	1.70219	2.96463	NA	1.70102	0.860081	1.50098	0.878287	2.55735	1.82749
40S ribosomal protein SA	P26452	RPSA		Yes		Yes					11.2297	3.53686	2.40642	12.2367	6.86058	5.16583	8.57141	3.42024	8.09335	2.674	10.1518	11.0385	12.6069	6.36026	3.04395	2.49625		3.48925	1.82247	1.26689	3.61314	2.77833	2.369	3.09953	1.7741	3.01674	1.419	3.34367	3.46447	3.65614	2.66909	1.60594	1.31976
Peptidyl-prolyl cis-trans isomerase B	P80311	PPIB			Yes			Yes			3.35218	2.64482	NA	2.43231	2.50007	2.67312	2.20465	2.87825	1.91764	3.13326	1.68833	NA	1.68754	2.43326	NA	2.71742		1.7451	1.40317	NA	1.28232	1.32197	1.41853	1.14055	1.52519	0.939332	1.64766	0.755598	NA	0.754918	1.28289	NA	1.44224
Peroxiredoxin-like 2A	Q3ZBK2	PRXL2A			Yes			Yes			3.28463	3.16196	NA	3.65252	1.62061	3.12541	2.60171	1.48013	6.79611	1.47318	8.7519	4.47258	4.5902	2.7052	5.4943	1.67247		1.71573	1.66082	NA	1.86889	0.696538	1.64404	1.37946	0.565725	2.76471	0.558936	3.1296	2.16111	2.19856	1.43573	2.45794	0.741983
Dolichyl-diphosphooligosaccharide--protein glycosyltransferase subunit 1	A3KN04	RPN1			Yes			Yes	Yes		2.15306	2.72385	2.79787	4.4505	2.61722	2.87065	3.31198	3.15339	2.91622	5.22867	3.52938	2.3921	2.64081	2.10431	2.99041	1.93018		1.10639	1.44565	1.48433	2.15397	1.38803	1.52138	1.72769	1.65691	1.5441	2.38644	1.81942	1.25828	1.40098	1.07335	1.58034	0.948733
RNA transcription, translation and transport factor protein	Q3T0S7	RTRAF			Yes						3.31003	2.01712	17.7812	2.07451	2.85896	2.91821	1.82988	3.33551	2.39389	2.85796	3.73951	3.32659	3.16633	2.24351	2.79763	1.18345		1.72684	1.0123	4.15228	1.05277	1.51549	1.54508	0.871753	1.73791	1.25936	1.51499	1.90285	1.73404	1.66281	1.16576	1.48421	0.242995
RuvB-like helicase	A7MBG8	RUVBL1				Yes			Yes		2.19958	2.25378	3.66439	2.54243	2.49632	2.1156	2.90145	2.24258	3.94218	2.57434	2.94819	2.53842	2.48372	1.78514	3.26748	2.81686		1.13723	1.17235	1.87357	1.34621	1.3198	1.08107	1.53677	1.16516	1.97899	1.3642	1.55983	1.34393	1.3125	0.836037	1.70818	1.49409
RuvB-like 2	Q2TBU9	RUVBL2				Yes					2.26977	3.21732	2.05094	2.9645	3.03634	3.96508	3.39822	2.25307	2.17567	3.04826	2.34783	2.59566	3.09452	1.90613	2.50436	2.61315		1.18254	1.68586	1.03628	1.56779	1.60233	1.98735	1.76478	1.17189	1.12146	1.60799	1.23133	1.3761	1.62972	0.930647	1.32444	1.38579
Protein S100	A0A3Q1MFC3	S100A11			Yes				Yes		2.2888	2.03519	NA	NA	NA	3.40869	6.21525	4.95637	7.03374	6.2145	3.24342	2.83181	2.13533	2.46337	2.05247	3.0155		1.19459	1.02517	NA	NA	NA	1.76922	2.63581	2.30928	2.81429	2.63564	1.69752	1.50173	1.09446	1.30063	1.03736	1.5924
Protein S100-A2	P10462	S100A2			Yes						1.13366	2.70118	3.39674	3.12101	4.82755	7.97359	2.70961	2.4492	6.00497	19.1038	3.98414	7.50913	5.20593	2.52008	4.39365	5.01578		0.180986	1.43359	1.76415	1.64201	2.27129	2.99523	1.43809	1.29231	2.58616	4.25579	1.99427	2.90865	2.38016	1.33347	2.13542	2.32647
SAFB protein	A5PJP2	SAFB				Yes					1.83518	2.21987	2.11562	2.31522	1.79807	3.26415	2.11742	3.4857	2.21555	2.03027	2.04246	2.89909	2.23723	1.81491	2.85427	1.31544		0.875919	1.15047	1.08108	1.21115	0.846446	1.70671	1.0823	1.80145	1.14767	1.02167	1.03031	1.5356	1.16171	0.859901	1.51312	0.395544
GTP-binding protein SAR1a	Q3T0D7	SAR1A			Yes						1.59907	1.83213	NA	2.49017	3.58403	2.07813	3.45338	1.68273	2.04479	4.25848	1.71124	2.87121	2.51639	1.73483	3.91604	1.64521		0.677235	0.873525	NA	1.31624	1.84158	1.05529	1.78801	0.750804	1.03195	2.09034	0.775042	1.52166	1.33135	0.794792	1.9694	0.71827
Dolichyl-diphosphooligosaccharide--protein glycosyltransferase subunit 2	Q3SZI6	RPN2			Yes			Yes			1.80938	2.80843	3.08631	2.27682	1.50051	2.74683	4.88845	2.38291	3.00404	2.45467	3.13821	2.99476	2.45615	2.24723	2.58542	2.47077		0.855498	1.48976	1.62588	1.18702	0.585453	1.45777	2.28938	1.25273	1.58691	1.29553	1.64994	1.58244	1.2964	1.16815	1.3704	1.30496
Sec1 family domain containing 1	E1BG76	SCFD1		Yes		Yes					2.29903	4.89526	3.87312	2.14469	2.21866	4.6752	2.68049	2.94527	2.02377	2.66042	3.18864	2.81068	2.46939	1.91356	2.55459	2.00893		1.20102	2.29139	1.9535	1.10077	1.14969	2.22503	1.42249	1.5584	1.01704	1.41166	1.67294	1.49092	1.30416	0.93626	1.35309	1.00643
Sterol carrier protein 2	P07857	SCP2			Yes						2.61346	16.8109	2.08967	3.42965	4.38839	1.94164	4.17329	2.94445	1.92298	2.07409	2.89286	2.54374	5.13087	3.00813	3.70512	3.20247		1.38596	4.07132	1.06328	1.77806	2.13369	0.957277	2.06119	1.558	0.943347	1.05248	1.5325	1.34695	2.3592	1.58887	1.88952	1.67918
SEC14 like lipid binding 3	E1B8H8	SEC14L3				Yes					2.72165	1.64752	9.81315	2.89664	4.31582	3.10576	4.71214	2.64003	12.4726	4.14777	2.58601	7.8932	9.02861	16.0117	6.68348	4.85312		1.44448	0.720296	3.29472	1.53438	2.10963	1.63495	2.23638	1.40055	3.64069	2.05233	1.37073	2.98061	3.1745	4.00105	2.7406	2.27891
Ribosome binding protein 1	F1MDC1	RRBP1						Yes			2.56418	2.72671	1.2778	5.19999	3.07239	3.48437	1.96951	2.04918	3.45781	2.37416	2.7218	2.4818	2.74191	1.92867	2.81287	1.14663		1.3585	1.44716	0.353656	2.37851	1.61936	1.8009	0.977838	1.03505	1.78986	1.24742	1.44456	1.31139	1.45518	0.947607	1.49204	0.197395
Methanethiol oxidase	Q2KJ32	SELENBP1				Yes					2.41806	2.63587	3.15132	2.9616	2.96915	2.56074	2.9819	2.84268	3.06872	2.77545	3.13845	2.88299	2.56925	3.13171	2.46686	2.9093		1.27385	1.39828	1.65596	1.56638	1.57005	1.35656	1.57623	1.50725	1.61764	1.47272	1.65005	1.52756	1.36135	1.64695	1.30267	1.54067
Septin-11	A2VE99	SEPTIN11				Yes					2.72911	4.94211	5.20583	2.67614	1.48643	3.77054	3.78174	5.33459	4.46779	16.6599	3.6063	3.06649	2.00203	2.89333	4.17254	2.66781		1.44843	2.30513	2.38013	1.42015	0.571853	1.91477	1.91905	2.41538	2.15956	4.05831	1.85052	1.61659	1.00147	1.53273	2.06093	1.41565
Septin 9	A0A3Q1MH57	SEPTIN9				Yes			Yes		2.15485	3.03699	3.47371	3.40702	1.76397	3.27662	2.93529	2.23074	2.4301	4.18521	3.129	2.81469	2.6624	2.4365	3.32237	2.11565		1.10759	1.60264	1.79648	1.76851	0.818828	1.71221	1.55351	1.15752	1.28101	2.0653	1.6457	1.49298	1.41273	1.28481	1.73221	1.0811
Leukocyte elastase inhibitor	Q1JPB0	SERPINB1			Yes				Yes		6.39166	1.96121	4.02956	1.42984	3.52953	3.3865	3.09218	2.83306	2.25586	3.09757	3.12913	3.21941	3.28212	1.4219	3.07464	2.51156		2.67619	0.971741	2.01062	0.515851	1.81948	1.7598	1.62862	1.50236	1.17368	1.63113	1.64576	1.68679	1.71463	0.507816	1.62042	1.32858
Serpin B5	A0A3Q1MA07	SERPINB5		Yes	Yes						2.73389	3.41795	2.53369	3.01195	2.43543	2.70195	3.68641	1.20102	2.07077	3.02936	2.36387	3.14649	3.24628	4.6664	2.12262	1.76325		1.45095	1.77313	1.34124	1.5907	1.28418	1.434	1.88221	0.264259	1.05017	1.59901	1.24115	1.65374	1.69879	2.22231	1.08584	0.818235
Serpin H1	Q2KJH6	SERPINH1			Yes						1.93822	9.56549	12.4982	2.27199	1.56513	9.54643	4.98666	3.46411	2.54306	5.09578	2.53911	2.36198	2.31454	2.06081	3.53463	2.29923		0.954735	3.25784	3.64365	1.18396	0.646282	3.25496	2.31807	1.79249	1.34657	2.3493	1.34432	1.24	1.21072	1.04321	1.82156	1.20115
SET nuclear oncogene	Q2TBR3	SET			Yes						9.12911	6.41433	3.4574	2.10623	1.98694	3.76814	2.85341	3.30673	3.07229	2.01296	5.62166	2.14716	1.93963	3.97139	3.24653	3.11925		3.19047	2.6813	1.78969	1.07466	0.990549	1.91385	1.51269	1.72541	1.61932	1.00932	2.491	1.10243	0.955781	1.98965	1.6989	1.6412
Splicing factor 3A subunit 1	A2VDN6	SF3A1				Yes					NA	2.023	3.82698	1.22852	NA	1.46125	NA	NA	2.0806	2.03095	2.94941	NA	3.23554	1.90143	2.18703	1.53662		NA	1.01649	1.93621	0.296917	NA	0.547204	NA	NA	1.057	1.02216	1.56043	NA	1.69401	0.927083	1.12897	0.619758
Vesicle-trafficking protein SEC22b	A0A3Q1MMA1	SEC22B			Yes			Yes			1.56413	2.61949	2.99123	2.03727	3.17105	2.80773	2.8191	3.75952	1.90171	2.49378	2.57736	2.26235	2.09843	1.97779	2.87537	1.74147		0.645357	1.38929	1.58074	1.02663	1.66496	1.48941	1.49524	1.91055	0.927294	1.31833	1.36589	1.17782	1.06931	0.983892	1.52375	0.800308
Splicing factor proline and glutamine rich	E1BQ37	SFPQ				Yes					2.22721	2.74832	2.51156	2.46994	2.78184	2.39756	3.12104	2.12536	2.35164	2.81584	3.8622	2.51008	2.67708	1.66009	1.98231	1.67996		1.15523	1.45855	1.32858	1.30447	1.47604	1.26157	1.64203	1.08771	1.23367	1.49357	1.94942	1.32773	1.42066	0.731258	0.987179	0.748426
Splicing factor 3B subunit 3	A0JN52	SF3B3						Yes			2.06329	3.94833	3.60637	2.62822	2.27367	2.28522	2.66977	3.32941	3.18687	2.83119	2.62343	2.37904	2.38669	2.27974	3.26434	1.88432		1.04495	1.98124	1.85055	1.39409	1.18502	1.19233	1.41672	1.73527	1.67214	1.50141	1.39145	1.25038	1.25501	1.18887	1.70679	0.914047
Staphylococcal nuclease domain-containing protein 1	Q863B3	SND1				Yes					4.87952	19.4717	3.02104	3.00839	2.20979	1.59492	3.00637	5.24659	2.06364	2.71725	2.66049	2.86954	3.0595	3.49498	1.79922	1.32793		2.28674	4.28331	1.59504	1.58899	1.14391	0.67348	1.58802	2.39138	1.04519	1.44215	1.41169	1.52082	1.6133	1.80528	0.847374	0.40918
SNRPA1 protein	A6H788	SNRPA1				Yes					1.61526	3.67741	3.28461	1.71387	2.1222	2.01519	3.55889	3.05813	2.14107	3.46345	3.20579	2.57122	3.31872	2.36936	1.15534	2.33299		0.691762	1.87869	1.71572	0.777256	1.08556	1.01091	1.83143	1.61265	1.09833	1.79221	1.68068	1.36245	1.73063	1.2445	0.208312	1.22218
Small nuclear ribonucleoprotein E	A4FUI2	SNRPE				Yes					2.62528	4.8073	2.63697	3.80071	2.46441	3.02503	2.79455	3.40128	3.86123	2.63329	4.50462	2.76827	2.6643	2.29057	2.11592	1.98896		1.39247	2.26523	1.39888	1.92627	1.30124	1.59695	1.48261	1.76608	1.94906	1.39687	2.1714	1.46898	1.41376	1.19571	1.08129	0.992011
Superoxide dismutase [Mn], mitochondrial	P41976	SOD2			Yes						2.12516	2.59396	2.51474	2.23487	1.35506	2.80297	7.67341	2.42165	2.92522	3.17446	3.05765	1.94041	2.06689	2.35942	2.77551	5.10578		1.08757	1.37515	1.33041	1.16019	0.43836	1.48696	2.93987	1.27599	1.54854	1.66651	1.61242	0.95636	1.04746	1.23843	1.47275	2.35213
Spectrin alpha, non-erythrocytic 1	E1BFB0	SPTAN1		Yes		Yes					2.00538	4.18301	3.17248	2.5472	1.43943	2.54275	2.71227	3.35185	1.82822	6.25813	3.99405	2.53493	2.70127	3.70948	3.16048	2.63571		1.00388	2.06454	1.66561	1.34891	0.525496	1.34639	1.4395	1.74496	0.870436	2.64573	1.99785	1.34194	1.43364	1.89122	1.66014	1.39819
Spectrin beta chain	F1MYC9	SPTBN1		Yes		Yes	Yes				9.15475	7.33128	8.60626	3.4861	2.96284	13.0352	2.53085	5.30532	4.75164	9.7559	2.42942	2.31237	3.35505	2.16194	2.22655	3.60973		3.19452	2.87407	3.10539	1.80161	1.56698	3.70434	1.33962	2.40744	2.24842	3.28627	1.28061	1.20937	1.74633	1.11232	1.15481	1.85189
Sulfide quinone oxidoreductase	F1MKF8	SQOR			Yes						3.9816	6.19337	4.42029	6.19276	4.92135	8.8484	5.5828	2.86001	4.22126	3.20933	3.1089	3.05757	4.18782	3.40022	3.91007	7.30626		1.99335	2.63072	2.14414	2.63058	2.29905	3.14542	2.48099	1.51602	2.07767	1.68227	1.6364	1.61239	2.0662	1.76563	1.9672	2.86913
Serine/arginine-rich splicing factor 1	Q0VCY7	SRSF1				Yes					2.87087	2.43539	3.2271	2.15072	1.84498	4.62778	2.8346	2.72415	2.43608	4.08825	2.58323	2.66552	2.65645	1.96087	2.46466	2.19815		1.52149	1.28415	1.69024	1.10482	0.883602	2.21032	1.50314	1.44581	1.28456	2.03148	1.36918	1.41442	1.4095	0.971494	1.30139	1.13629
FUS interacting protein (Serine/arginine-rich) 1	Q3ZBU5	SRSF10				Yes					1.8055	1.89833	2.54537	2.72416	1.78303	2.69561	1.80934	3.69347	2.50393	2.561	2.12294	2.3524	1.971	2.44228	2.10119	1.60242		0.852396	0.924728	1.34788	1.44581	0.83433	1.43061	0.855463	1.88498	1.32419	1.35671	1.08606	1.23413	0.978928	1.28823	1.07121	0.680249
Serine/arginine-rich splicing factor 3	Q3SZR8	SRSF3				Yes					6.07548	1.71456	4.18927	3.15873	1.66389	2.25586	2.18914	3.46551	3.01283	5.95706	5.41113	1.64603	3.80959	1.7213	1.51038	1.50265		2.603	0.777841	2.0667	1.65935	0.73456	1.17368	1.13036	1.79307	1.59112	2.5746	2.43593	0.718988	1.92963	0.783502	0.594911	0.587511
ADP/ATP translocase 3	P32007	SLC25A6			Yes			Yes			5.90635	3.2771	1.36031	2.93574	2.06353	2.3904	4.08717	2.71126	2.831	2.09341	3.36062	2.37917	2.3494	1.84812	5.70688	3.92242		2.56227	1.71242	0.443932	1.55372	1.04511	1.25725	2.0311	1.43896	1.50131	1.06586	1.74873	1.25046	1.23229	0.886056	2.5127	1.97174
Heat shock 70kD protein binding protein	A7E3S8	ST13				Yes					1.82985	2.96009	2.80202	2.49394	1.57369	3.51985	2.25626	2.69936	1.89292	3.80349	2.18279	1.47124	1.51622	2.17319	1.93656	2.5476		0.871725	1.56564	1.48647	1.31843	0.654155	1.81551	1.17393	1.43262	0.920611	1.92733	1.12618	0.55703	0.600482	1.11982	0.953495	1.34914
Translocon-associated protein subunit alpha	A6QLP7	SSR1			Yes			Yes			2.58641	2.95852	2.20196	2.83664	2.069	3.51509	3.44473	2.44714	2.74205	3.97475	4.00977	2.67992	2.01977	1.51899	2.39132	1.68327		1.37095	1.56487	1.13879	1.50418	1.04893	1.81356	1.78439	1.2911	1.45525	1.99087	2.00352	1.42219	1.01419	0.603115	1.25781	0.751265
Succinate--CoA ligase [GDP-forming] subunit beta, mitochondrial	Q3MHX5	SUCLG2		Yes		Yes					2.79323	2.21965	2.28131	2.64144	2.13025	3.88578	2.25272	2.83427	1.67637	3.22729	2.65492	1.26173	1.91861	2.39935	1.96903	1.69564		1.48193	1.15033	1.18987	1.40133	1.09102	1.95821	1.17167	1.50298	0.745344	1.69032	1.40867	0.335407	0.940059	1.26264	0.977487	0.761829
Sulfotransferase 1A1	P50227	SULT1A1			Yes						1.77905	2.60031	2.24146	2.59013	2.22039	3.02219	NA	2.76621	1.25899	3.39058	3.30825	6.42546	5.71362	2.49959	3.10027	2.31911		0.831106	1.37868	1.16444	1.37302	1.15081	1.59559	NA	1.46791	0.332268	1.76153	1.72607	2.6838	2.51441	1.32169	1.63239	1.21357
Dolichyl-diphosphooligosaccharide--protein glycosyltransferase subunit STT3A	Q2KJI2	STT3A						Yes			1.81004	2.69002	2.78629	3.19719	2.76001	8.35007	3.54854	3.88313	2.73241	3.80055	3.13118	2.80914	1.43823	2.57511	4.2891	2.98132		0.856021	1.42761	1.47834	1.6768	1.46467	3.06179	1.82722	1.95722	1.45018	1.92621	1.64671	1.49013	0.524291	1.36463	2.10068	1.57595
Transgelin-2	Q5E9F5	TAGLN2			Yes						2.89329	3.59525	2.73577	2.07174	2.12666	1.35442	4.48379	2.50399	3.33062	2.27212	2.57771	2.44515	2.52529	5.8069	2.69308	2.30868		1.53271	1.84609	1.45195	1.05084	1.08859	0.437675	2.16472	1.32423	1.73579	1.18404	1.36609	1.28993	1.33645	2.53777	1.42926	1.20707
Transaldolase	Q2TBL6	TALDO1			Yes						5.33925	19.79	3.84601	3.49492	10.2983	2.32293	2.83622	3.48522	3.20581	3.18991	2.06762	1.7738	3.57199	2.48179	2.43625	2.41162		2.41664	4.3067	1.94336	1.80526	3.36433	1.21595	1.50397	1.80125	1.68069	1.67352	1.04797	0.826839	1.83673	1.31138	1.28466	1.27
Threonine--tRNA ligase 1, cytoplasmic	Q3ZBV8	TARS1				Yes					3.58976	2.89684	3.12402	2.23598	2.4773	2.95578	2.75297	2.7908	3.61538	3.50011	4.18679	4.13184	2.81978	3.72041	1.79493	2.49515		1.84389	1.53448	1.64341	1.1609	1.30877	1.56354	1.46099	1.48068	1.85415	1.8074	2.06584	2.04679	1.49558	1.89546	0.843931	1.31913
Elongin B	Q3SZ32	TCEB2				Yes					2.68772	2.84565	2.96008	1.92763	3.60516	2.8842	3.21906	1.76209	3.72749	4.83523	3.27061	2.01163	5.02623	2.76738	2.48784	2.72404		1.42638	1.50876	1.56564	0.946831	1.85006	1.52817	1.68664	0.817284	1.89821	2.27358	1.70956	1.00836	2.32948	1.46852	1.3149	1.44575
T-complex protein 1 subunit alpha	Q32L40	TCP1				Yes			Yes		2.28103	2.13524	2.88351	4.26325	4.25674	3.32835	3.79103	5.92992	2.85201	13.9982	2.96069	4.28616	3.49693	2.54295	1.95237	2.41949		1.18969	1.0944	1.52782	2.09195	2.08975	1.73481	1.92259	2.56801	1.51198	3.80717	1.56593	2.09969	1.80609	1.3465	0.965228	1.2747
Transglutaminase 1	F1MBB7	TGM1		Yes		Yes					2.12637	2.15819	3.56823	3.29075	8.54244	8.00931	2.4081	5.74612	3.77969	4.59159	6.58091	11.6737	13.741	11.1393	2.96049	5.89447		1.08839	1.10982	1.83521	1.71842	3.09465	3.00168	1.2679	2.52259	1.91827	2.19899	2.71829	3.54519	3.78042	3.47758	1.56584	2.55936
Protein-glutamine gamma-glutamyltransferase 2	P51176	TGM2		Yes		Yes			Yes		2.03561	2.2302	1.44185	2.00963	3.30247	2.08726	1.68388	2.9795	2.53309	2.7845	2.93789	1.49904	2.40139	1.88429	2.29786	2.78924		1.02546	1.15717	0.527926	1.00693	1.72355	1.06161	0.75179	1.57507	1.3409	1.47742	1.55478	0.584037	1.26387	0.914024	1.20029	1.47987
Triokinase/FMN cyclase	Q58DK4	TKFC				Yes					2.50157	7.76812	7.17422	5.5512	1.8782	2.60882	1.96238	3.08727	2.35809	78.3289	3.31751	2.50674	1.49912	2.79558	2.61276	2.75121		1.32283	2.95756	2.84282	2.4728	0.90935	1.3834	0.972608	1.62633	1.23762	6.29147	1.7301	1.32581	0.58412	1.48315	1.38557	1.46007
TKT protein	A7Z014	TKT				Yes			Yes		3.10786	3.53533	2.56159	2.98913	2.10122	1.51696	6.38965	2.67019	1.9086	2.95102	2.59491	3.71519	3.27936	2.80097	2.35876	1.79743		1.63592	1.82184	1.35704	1.57972	1.07123	0.601185	2.67574	1.41694	0.932518	1.56121	1.37569	1.89344	1.71341	1.48593	1.23803	0.845936
Tumor associated calcium signal transducer 2	F1MSN2	TACSTD2		Yes	Yes			Yes			4.35071	27.3248	4.56135	7.61778	1.38384	51.5539	27.6849	22.4258	4.71429	1984.74	5.22228	5.13589	4.35097	3.67691	4.16227	1.75919		2.12125	4.77214	2.18946	2.92937	0.468678	5.68801	4.79103	4.48709	2.23704	10.9547	2.38468	2.36061	2.12134	1.87849	2.05737	0.814911
Transmembrane emp24 domain-containing protein 10	Q5E971	TMED10		Yes	Yes			Yes			2.23828	2.33428	2.52716	4.44184	2.02409	2.22085	2.70746	1.96568	2.70917	3.2831	3.06988	2.38126	3.16804	2.16267	2.30059	2.58847		1.16239	1.22298	1.33752	2.15116	1.01727	1.15111	1.43694	0.975028	1.43785	1.71506	1.61818	1.25172	1.66359	1.11281	1.202	1.3721
Triosephosphate isomerase	Q5E956	TPI1			Yes				Yes		5.80624	3.17503	1.76148	2.81898	5.50643	2.70276	2.88971	2.80548	3.044	4.6488	2.57949	4.11353	3.66605	3.31049	2.46799	2.48655		2.5376	1.66677	0.816787	1.49518	2.46112	1.43443	1.53092	1.48825	1.60597	2.21686	1.36709	2.04038	1.87423	1.72705	1.30334	1.31414
Tropomyosin 3	A0A3Q1LFQ2	TPM3				Yes					4.11422	1.91017	2.26248	1.64015	2.58552	2.08164	2.60812	2.58435	1.84195	1.97427	2.69078	2.84853	1.88801	2.03071	1.81372	2.56597		2.04062	0.933698	1.17791	0.713831	1.37045	1.05772	1.38301	1.3698	0.881233	0.981316	1.42802	1.51022	0.916863	1.02198	0.85895	1.35951
Tubulin polymerization-promoting protein family member 3	Q3ZCC8	TPPP3				Yes			Yes		12.4834	10.4429	9.55489	8.5594	10.6802	12.2714	12.2527	10.0276	7.6749	2.62979	5.92761	3.40312	5.37835	12.2573	15.577	12.9943		3.64194	3.38445	3.25624	3.09751	3.41686	3.61723	3.61503	3.3259	2.94015	1.39495	2.56745	1.76686	2.42716	3.61557	3.96134	3.69981
Transformer-2 protein homolog beta	Q3ZBT6	TRA2B				Yes					6.15999	42.6332	2.07194	4.73627	2.26013	5.11752	6.85713	3.0017	5.63869	3.41949	3.37657	6.6797	5.74746	4.32848	2.3695	3.31478		2.62293	5.41391	1.05098	2.24375	1.1764	2.35545	2.7776	1.58578	2.49536	1.77378	1.75556	2.73978	2.52292	2.11386	1.24458	1.72891
Tripartite motif containing 28	E1BJG5	TRIM28				Yes					1.667	2.11448	7.85275	4.02473	7.93365	21.135	7.54795	9.77183	6.36476	70.8173	2.27398	4.48928	11.2094	4.26456	5.49713	10.1175		0.737254	1.0803	2.9732	2.00889	2.98798	4.40156	2.91608	3.28863	2.67011	6.14603	1.18522	2.16648	3.48663	2.0924	2.45868	3.33879
Thiosulfate sulfurtransferase	P00586	TST			Yes						5.00944	33.0893	2.58298	NA	1.39059	NA	5.43989	4.80091	2.69585	249.425	1.88864	2.87053	3.59212	4.15139	2.33029	4.34568		2.32465	5.04829	1.36903	NA	0.475698	NA	2.44358	2.26331	1.43074	7.96246	0.917346	1.52131	1.84483	2.05359	1.22051	2.11958
Tubulin tyrosine ligase like 12	Q08E58	TTLL12		Yes		Yes					1.47752	1.66915	3.52346	4.29299	10.7132	2.64736	2.73321	6.17173	2.74255	2.97964	2.84962	6.14136	2.80467	6.37686	3.01329	3.01563		0.563178	0.739114	1.81699	2.10198	3.42131	1.40455	1.4506	2.62568	1.45552	1.57514	1.51077	2.61856	1.48783	2.67285	1.59134	1.59246
Tubulin alpha-1D chain	Q2HJ86	TUBA1D				Yes					44.5479	41.3152	38.9873	73.3245	92.9938	48.8255	52.9402	42.6032	47.3677	20.4181	34.7692	29.0161	58.0735	55.7714	55.6781	90.7302		5.47728	5.3686	5.28493	6.19622	6.53906	5.60956	5.72629	5.41289	5.56583	4.35178	5.11974	4.85878	5.85981	5.80145	5.79904	6.50351
Tubulin alpha-4A chain	P81948	TUBA4A				Yes					6.81446	28.1446	2.04613	145.974	2.27743	61.2616	118.462	77.0059	22.6764	31.8109	40.2907	4.22967	17.2322	9.02599	22.9607	8.71858		2.7686	4.81478	1.0329	7.18957	1.1874	5.93691	6.88828	6.2669	4.50312	4.99145	5.33237	2.08054	4.10704	3.17409	4.5211	3.12409
Tubulin beta-2B chain	Q6B856	TUBB2B				Yes			Yes		6.8406	32.7891	47.9945	12.2529	16.4897	6.82513	39.6831	12.7053	8.75933	23.646	6.67478	6.14736	13.5426	19.2703	19.8688	16.6455		2.77412	5.03515	5.5848	3.61505	4.04349	2.77086	5.31045	3.66736	3.13082	4.56352	2.73872	2.61997	3.75943	4.26831	4.31243	4.05706
Tubulin beta-4B chain	Q3MHM5	TUBB4B				Yes			Yes		162.243	132.006	56.9847	147.105	149.258	71.8847	120.993	98.6475	113.088	32.6676	82.1917	46.6207	106.549	162.433	177.654	205.406		7.34202	7.04446	5.8325	7.20071	7.22167	6.16761	6.91878	6.62421	6.8213	5.02979	6.36092	5.5429	6.73537	7.3437	7.47292	7.68233
Tubulin beta-5 chain	Q2KJD0	TUBB5				Yes					16.8029	18.0753	62.5043	53.7487	86.0661	27.6228	41.6134	34.2261	58.1646	28.9292	54.1897	44.4816	47.0547	108.361	77.6923	60.0716		4.07064	4.17595	5.96588	5.74816	6.42737	4.78779	5.37897	5.09703	5.86207	4.85446	5.75995	5.47514	5.55627	6.7597	6.2797	5.90861
Elongation factor Tu, mitochondrial	P49410	TUFM				Yes					7.05485	3.6495	3.63992	4.55783	2.17625	2.76105	3.99874	2.70566	5.32864	4.06647	5.0965	2.56623	8.09392	3.22632	3.18557	1.85733		2.81862	1.8677	1.86391	2.18835	1.12184	1.46522	1.99955	1.43598	2.41377	2.02378	2.34951	1.35965	3.01684	1.68989	1.67155	0.893228
Thioredoxin	O97680	TXN			Yes						1.78801	2.32789	6.26111	3.39742	4.78692	2.8635	2.92246	1.8827	2.17622	6.34164	2.68928	5.59589	2.92523	3.7532	2.76685	7.50881		0.838352	1.21902	2.64642	1.76444	2.2591	1.51778	1.54718	0.912805	1.12182	2.66486	1.42722	2.48437	1.54855	1.90812	1.46825	2.90858
Thioredoxin domain containing 5	A0A3Q1LUG9	TXNDC5			Yes						1.73102	5.75504	3.34107	1.3825	1.47347	5.49234	1.77462	2.89971	1.86955	3.65566	2.1095	2.69159	2.61415	2.42233	2.00196	1.67075		0.791623	2.52483	1.74031	0.46728	0.559222	2.45742	0.827507	1.53591	0.90269	1.87013	1.0769	1.42846	1.38634	1.2764	1.00141	0.740492
Splicing factor U2AF subunit	Q24JZ8	U2AF2				Yes					1.72323	1.74012	2.36018	2.17918	1.57902	2.57892	3.81904	3.05341	2.0881	3.40487	2.54475	1.64836	1.50181	2.32994	2.47549	3.14191		0.785117	0.799188	1.2389	1.12379	0.659032	1.36677	1.93321	1.61042	1.06219	1.7676	1.34753	0.72103	0.586701	1.22029	1.30771	1.65164
Ubiquitin-like modifier-activating enzyme 1	A3KMV5	UBA1				Yes			Yes		2.13439	2.34441	4.18261	2.57369	2.23251	2.42963	2.02517	2.6775	2.81837	2.51177	5.25297	3.00979	3.94594	4.01507	3.59388	3.0626		1.09382	1.22923	2.0644	1.36384	1.15866	1.28073	1.01804	1.42089	1.49486	1.32871	2.39313	1.58966	1.98037	2.00542	1.84554	1.61476
Polyubiquitin-C	P0CH28	UBC		Yes		Yes					11.7516	10.263	5.74698	15.824	15.3149	6.33379	12.4835	14.9132	15.6387	4.45468	12.2003	29.6064	18.747	12.3837	14.6529	23.923		3.55478	3.35938	2.5228	3.98404	3.93686	2.66307	3.64196	3.89852	3.96705	2.15532	3.60884	4.88784	4.22859	3.63037	3.87312	4.58033
Ubiquitin-conjugating enzyme E2 N	Q0P5K3	UBE2N				Yes					4.42652	4.11293	2.62194	5.59873	2.70685	1.77512	10.0247	2.37291	2.90826	3.9492	3.74104	5.80605	1.79747	4.06415	4.1943	4.31024		2.14617	2.04017	1.39063	2.4851	1.43662	0.827919	3.32549	1.24666	1.54016	1.98156	1.90344	2.53756	0.845967	2.02295	2.06843	2.10777
Ubiquilin 1	F1N1A3	UBQLN1		Yes		Yes					4.41876	3.98153	2.59842	2.89678	2.55856	1.78852	1.28856	4.51608	7.01314	3.45167	8.79865	5.42845	3.32169	2.54993	28.6142	3.73902		2.14364	1.99332	1.37764	1.53445	1.35533	0.838766	0.365757	2.17507	2.81006	1.7873	3.13728	2.44054	1.73192	1.35046	4.83866	1.90266
UDP-glucose glycoprotein glucosyltransferase 1	E1B9R3	UGGT1				Yes					3.43778	2.4051	4.65881	3.10443	2.81813	42.3426	3.30037	3.82432	3.01096	2.99982	3.51211	3.28445	3.10355	2.65534	2.68198	3.38417		1.78148	1.2661	2.21996	1.63433	1.49474	5.40404	1.72263	1.9352	1.59022	1.58487	1.81234	1.71565	1.63392	1.4089	1.4233	1.7588
Cytochrome b-c1 complex subunit 2, mitochondrial	P23004	UQCRC2				Yes					4.48576	4.16648	3.46521	4.06448	2.60065	3.07714	3.23073	2.37163	3.04249	2.72773	3.62818	1.97313	2.05038	4.09247	3.03665	2.83135		2.16535	2.05883	1.79294	2.02307	1.37887	1.62159	1.69186	1.24588	1.60525	1.4477	1.85925	0.980489	1.03589	2.03297	1.60248	1.50149
Vesicle-associated membrane protein 3	Q2KJD2	VAMP3		Yes	Yes			Yes			1.69711	2.28665	NA	3.30774	1.86871	2.36089	3.20554	2.63109	3.09272	4.55625	2.10938	1.69478	2.72038	3.15336	3.44118	1.97006		0.763083	1.19324	NA	1.72584	0.90204	1.23933	1.68057	1.39566	1.62888	2.18785	1.07682	0.761102	1.44381	1.65689	1.78291	0.978242
Valine--tRNA ligase	E1BLV6	VARS1				Yes					4.69251	4.04588	2.87474	2.55725	2.76313	3.03271	1.75692	3.15349	3.14938	2.78039	2.50223	3.52621	2.87418	2.26039	2.99904	3.3488		2.23036	2.01645	1.52343	1.35459	1.4663	1.60061	0.813049	1.65695	1.65507	1.47529	1.32321	1.81812	1.52315	1.17657	1.5845	1.74364
Vinculin	A0A3Q1MN97	VCL		Yes		Yes					1.47337	3.26206	NA	2.10737	2.11046	3.23822	1.7101	2.74117	1.66177	2.86226	2.56471	1.50281	3.43575	2.20334	1.96874	1.54385		0.55912	1.70578	NA	1.07545	1.07756	1.6952	0.774083	1.45479	0.732721	1.51716	1.35879	0.587659	1.78062	1.13969	0.977269	0.62653
Transitional endoplasmic reticulum ATPase	Q3ZBT1	VCP				Yes			Yes		2.84867	3.20078	3.18754	4.85751	3.42734	3.6573	2.94985	2.87693	3.10187	3.21404	3.25483	3.34108	2.96987	3.22957	3.82553	3.46168		1.51029	1.67842	1.67244	2.28022	1.77709	1.87078	1.56064	1.52453	1.63314	1.68439	1.70258	1.74032	1.5704	1.69134	1.93566	1.79147
Voltage-dependent anion-selective channel protein 1	P45879	VDAC1		Yes	Yes				Yes		2.08703	2.92786	3.12973	1.73036	2.70153	2.64076	3.25482	2.8772	2.79484	2.67228	2.87433	5.57896	2.55112	2.68763	4.60567	2.55893		1.06145	1.54985	1.64604	0.791072	1.43378	1.40095	1.70258	1.52467	1.48276	1.41807	1.52323	2.48	1.35113	1.42634	2.20341	1.35554
Voltage-dependent anion-selective channel protein 2	P68002	VDAC2			Yes				Yes		4.83216	5.67612	NA	4.34967	3.26525	3.03254	2.12277	2.99322	2.60226	2.20515	2.42628	1.79396	2.2007	1.85806	1.96391	1.87587		2.27267	2.50491	NA	2.1209	1.70719	1.60053	1.08595	1.5817	1.37977	1.14088	1.27874	0.843144	1.13797	0.893797	0.973729	0.907562
Vacuolar protein sorting-associated protein 35	Q2HJG5	VPS35				Yes					1.91317	3.76288	NA	NA	1.7703	2.17907	2.45261	4.79427	2.52528	2.37963	5.44432	2.23354	NA	11.4187	2.07875	1.37561		0.935967	1.91184	NA	NA	0.823992	1.12371	1.29432	2.26131	1.33645	1.25074	2.44475	1.15933	NA	3.51332	1.05572	0.460067
WD repeat-containing protein 1	Q2KJH4	WDR1		Yes	Yes				Yes		2.8791	5.80995	2.01587	2.69899	6.31581	3.29001	2.22974	2.33316	2.55018	2.28181	3.98585	2.70555	3.87129	1.79737	3.11811	2.17201		1.52562	2.53853	1.01141	1.43242	2.65897	1.71809	1.15687	1.22229	1.3506	1.19018	1.99489	1.43592	1.95282	0.84589	1.64067	1.11903
Y-box-binding protein 1	P67808	YBX1		Yes		Yes					1.02264	1.91032	3.70063	3.5862	6.1034	2.75659	3.09942	2.54083	2.12634	6.30191	3.67039	4.11273	4.99433	2.66743	3.23508	3.02711		0.0322955	0.933811	1.88777	1.84246	2.60961	1.46288	1.632	1.3453	1.08837	2.65579	1.87593	2.0401	2.32029	1.41545	1.6938	1.59794
14-3-3 protein beta/alpha	P68250	YWHAB			Yes				Yes		2.19259	4.06209	2.25022	4.59872	4.8102	2.16244	2.7087	2.19984	4.61449	2.5741	NA	9.31176	6.17092	2.46704	2.68493	NA		1.13263	2.02222	1.17006	2.20123	2.2661	1.11266	1.4376	1.1374	2.20617	1.36407	NA	3.21905	2.62548	1.30278	1.42488	NA
14-3-3 protein epsilon	P62261	YWHAE		Yes	Yes				Yes		3.54979	4.28411	3.56816	2.00039	3.14765	2.33357	4.42592	5.51851	4.1812	3.97298	4.01544	3.85734	2.92011	2.52368	3.4557	3.99018		1.82773	2.099	1.83518	1.00028	1.65428	1.22254	2.14598	2.46428	2.06392	1.99022	2.00556	1.94761	1.54602	1.33553	1.78898	1.99645
14-3-3 protein theta	Q3SZI4	YWHAQ				Yes					0.889185	4.27644	2.45565	2.63678	2.7954	3.20353	2.64522	3.1418	NA	3.34499	2.76896	1.56607	2.76166	2.10696	5.22844	2.09404		-0.169444	2.09641	1.2961	1.39878	1.48306	1.67966	1.40339	1.65159	NA	1.742	1.46934	0.647145	1.46554	1.07516	2.38638	1.06629
14-3-3 protein zeta/delta	P63103	YWHAZ			Yes				Yes		7.41194	5.69297	4.02271	11.7381	10.9548	5.30563	8.74144	3.60923	6.61841	4.06162	6.06807	4.88074	13.1427	8.6416	6.32766	14.0436		2.88985	2.50918	2.00817	3.55312	3.45349	2.40753	3.12787	1.85169	2.72649	2.02206	2.60124	2.2871	3.71619	3.1113	2.66167	3.81184
BOLA class I histocompatibility antigen, alpha chain BL3-7	P13753				Yes			Yes			2.09136	3.46906	2.52883	1.96376	3.02619	2.17436	2.78459	1.44727	2.29637	2.64251	2.50845	2.57309	3.93576	2.66081	2.14754	4.75339		1.06444	1.79454	1.33847	0.973618	1.5975	1.12059	1.47746	0.533337	1.19936	1.40191	1.3268	1.3635	1.97664	1.41186	1.10269	2.24896
Ig-like domain-containing protein	A0A3Q1M3L6				Yes			Yes			1.55019	1.32125	6.4414	2.5007	2.09993	1.98987	2.20895	4.79746	6.68584	5.19356	1.79635	3.79464	3.0426	2.67629	3.60075	3.00069		0.632445	0.401905	2.68737	1.32233	1.07034	0.992675	1.14336	2.26227	2.74111	2.37672	0.84507	1.92396	1.6053	1.42024	1.8483	1.58529
Ig-like domain-containing protein	F1N160					Yes					NA	2.95647	3.31491	2.52085	1.07112	3.30718	NA	4.9806	1.44421	5.31189	1.38056	2.12128	3.669	1.75662	2.41212	2.86985		NA	1.56387	1.72897	1.33391	0.0991241	1.7256	NA	2.31632	0.530276	2.40923	0.465253	1.08494	1.87539	0.8128	1.2703	1.52098
