# Supplementary material for: Laser capture proteomics reveals new candidates for sperm-interacting proteins in the bovine oviduct epithelium
Source: Reproduction. 2025 Jul 17;170(2):e240390. doi: 10.1530/REP-24-0390 (PMC12278443; doi:10.1530/REP-24-0390)
Supplement: Supplementary file 2 [file supplementary_table_2.xlsx]

## Sheet: List all samples
List of proteins identified in the basal microsamples of the bovine oviduct epithelium
							Precursor ion intensities																	Log2(precursor ion intensities)
Protein name (512)	Accession number	Gene symbol		Predicted as intracellular	Predicted as transmembrane		Post-ov ampulla 1	Post-ov ampulla 2	Post-ov ampulla 3	Post-ov ampulla 4	Pre-ov ampulla 1	Pre-ov ampulla 2	Pre-ov ampulla 3	Pre-ov ampulla 4	Post-ov isthmus 1	Post-ov isthmus 2	Post-ov isthmus 3	Post-ov isthmus 4	Pre-ov isthmus 1	Pre-ov isthmus 2	Pre-ov isthmus 3	Pre-ov isthmus 4		Post-ov ampulla 1	Post-ov ampulla 2	Post-ov ampulla 3	Post-ov ampulla 4	Pre-ov ampulla 1	Pre-ov ampulla 2	Pre-ov ampulla 3	Pre-ov ampulla 4	Post-ov isthmus 1	Post-ov isthmus 2	Post-ov isthmus 3	Post-ov isthmus 4	Pre-ov isthmus 1	Pre-ov isthmus 2	Pre-ov isthmus 3	Pre-ov isthmus 4
Tropomyosin 3	A0A3Q1LFQ2	TPM3		Yes			7.40364	10.8292	5.22788	8.98029	12.7056	10.2933	12.0196	12.7746	5.16639	10.6245	5.86341	6.78064	6.53816	6.14206	2.72596	7.4835		2.88824	3.43685	2.38623	3.16676	3.6674	3.36364	3.58732	3.6752	2.36916	3.40932	2.55174	2.76142	2.70889	2.61872	1.44676	2.90371
Epiplakin 1	A0A3Q1LMV9	EPPK1		Yes			3.97942	5.99475	12.1697	4.40381	5.76436	7.16398	5.95178	7.76729	3.54029	48.5346	2.71892	2.58737	13.0376	3.26315	4.24671	5.19102		1.99256	2.5837	3.60522	2.13875	2.52716	2.84076	2.57332	2.95741	1.82387	5.60094	1.44303	1.37149	3.7046	1.70627	2.08635	2.37602
Thymopoietin	A0A3Q1LPP7	TMPO					35.2644	15.9697	40.8362	44.9154	38.4554	32.6823	35.7658	26.6659	44.8664	18.3358	52.9118	35.9873	7.09375	22.7275	29.418	27.1097		5.14014	3.99727	5.35178	5.48914	5.26511	5.03044	5.16051	4.73692	5.48757	4.19659	5.72552	5.16942	2.82655	4.50637	4.87863	4.76074
Lymphocyte cytosolic protein 1	A0A3Q1LSN0	LCP1					4.27393	3.03764	4.30709	3.15163	3.15609	4.07284	5.72215	8.99887	11.8246	11.9322	13.5592	7.99824	10.9822	9.48263	11.3765	10.1204		2.09556	1.60295	2.10671	1.6561	1.65814	2.02604	2.51656	3.16974	3.56372	3.57678	3.76121	2.99968	3.4571	3.24529	3.50798	3.33919
CD109 molecule	A0A3Q1LTK9	CD109			Yes		7.73302	3.72377	2.45732	1.76887	3.37196	4.74548	4.16161	7.57613	8.19122	9.93352	8.26524	4.32757	7.2651	6.54961	3.35602	12.5979		2.95103	1.89676	1.29709	0.822828	1.75359	2.24655	2.05714	2.92146	3.03408	3.31231	3.04706	2.11356	2.86098	2.71141	1.74675	3.65511
Thioredoxin domain containing 5	A0A3Q1LUG9	TXNDC5		Yes			6.15567	2.0462	12.2218	4.05162	7.46848	3.07937	3.58068	7.6184	3.18463	4.60096	4.38705	5.57158	13.0958	6.93326	1.65703	13.1812		2.62192	1.03294	3.61139	2.0185	2.90082	1.62263	1.84023	2.92949	1.67113	2.20193	2.13325	2.47809	3.71103	2.79353	0.728602	3.72041
RAB7A, member RAS onco family	A0A3Q1LUM6	RAB7A					12.0987	8.49005	11.0194	5.91516	9.10561	10.5255	8.4291	7.83228	12.2154	14.6134	14.2759	12.6616	11.0426	11.9421	13.8483	8.97346		3.59678	3.08577	3.46197	2.56442	3.18676	3.39582	3.07538	2.96943	3.61063	3.86922	3.83551	3.66238	3.46501	3.57798	3.79164	3.16566
Filamin C	A0A3Q1LV98	FLNC		Yes			8.89794	5.06489	5.5458	5.30214	9.68917	11.1076	5.69082	6.01395	5.60522	9.91158	4.63409	4.86652	13.1466	8.90488	2.86127	6.88965		3.15347	2.34053	2.4714	2.40658	3.27637	3.47347	2.50864	2.58831	2.48677	3.30911	2.21229	2.28289	3.71661	3.1546	1.51666	2.78443
RNA binding motif protein 39	A0A3Q1LWZ4	RBM39		Yes			8.15021	13.9543	5.24898	3.016	8.23424	6.67809	5.36224	6.41292	8.38904	10.6562	10.4226	10.7463	8.29432	8.27161	16.945	6.27438		3.02684	3.80264	2.39204	1.59264	3.04164	2.73944	2.42284	2.68098	3.06851	3.41362	3.38164	3.42577	3.05212	3.04817	4.08279	2.64947
Glucosidase II alpha subunit	A0A3Q1LZU8	GANAB			Yes		6.05916	6.83884	12.2832	6.69437	7.33788	11.4677	8.14527	9.21192	10.2038	9.86091	10.145	5.51672	9.22209	10.025	6.98142	13.7276		2.59912	2.77375	3.61862	2.74295	2.87536	3.5195	3.02596	3.2035	3.35103	3.30172	3.3427	2.46381	3.20509	3.32553	2.80352	3.77901
Ciliary rootlet coiled-coil, rootletin family member 2	A0A3Q1M0Y8	CROCC2		Yes			5.15815	3.16099	7.15779	6.70242	4.75595	8.97918	4.91305	4.06341	3.96953	7.49614	1.45515	3.37396	9.60203	3.90342	6.56069	2.70516		2.36685	1.66038	2.83951	2.74468	2.24973	3.16658	2.29662	2.02269	1.98897	2.90615	0.541167	1.75444	3.26334	1.96474	2.71385	1.43572
Methyl-CpG-binding protein 2	A0A3Q1M211	MECP2					8.68236	11.3901	3.82827	4.86613	20.2342	7.84208	9.48904	10.2164	6.40857	8.23545	8.83642	16.7511	13.5417	9.80348	9.3778	11.517		3.11809	3.50971	1.93669	2.28278	4.33873	2.97124	3.24626	3.35281	2.68	3.04185	3.14346	4.06619	3.75934	3.29329	3.22925	3.52569
Plakophilin 2	A0A3Q1M2G3	PKP2		Yes			9.78933	3.61716	5.3245	13.8665	16.8163	13.9394	17.5935	11.2551	9.10154	6.57993	3.31812	5.16872	8.25089	15.1655	11.519	11.79		3.29121	1.85486	2.41265	3.79353	4.07179	3.8011	4.13697	3.4925	3.18611	2.71807	1.73037	2.36981	3.04455	3.92272	3.52595	3.55949
Ig-like domain-containing protein	A0A3Q1M3L6				Yes		52.6017	27.328	28.4437	86.5611	31.6531	9.96742	11.319	44.1239	28.0775	14.1259	7.84018	19.5857	5.27516	18.0453	6.8189	16.1838		5.71704	4.77231	4.83004	6.43565	4.98428	3.31722	3.50067	5.46349	4.81134	3.82027	2.97089	4.29173	2.39921	4.17355	2.76954	4.01648
Chromosome 10 C15orf48 homolog	A0A3Q1M537	C10H15orf48			Yes		3.95291	7.30142	2.89205	2.61573	3.94966	7.982	4.85526	3.01648	3.27775	5.43276	1.532	2.77061	13.1942	5.34878	5.01631	3.86725		1.98292	2.86818	1.53209	1.38721	1.98173	2.99675	2.27955	1.59286	1.7127	2.44169	0.615415	1.4702	3.72183	2.41921	2.32663	1.95131
LPS responsive beige-like anchor protein	A0A3Q1M9P3	LRBA		Yes			4.22723	4.16256	7.00394	4.5797	5.09912	4.44786	5.89241	7.29953	14.8967	10.221	12.5301	12.6043	9.48267	8.77115	6.37329	14.4753		2.07971	2.05747	2.80817	2.19525	2.35025	2.15311	2.55886	2.8678	3.89692	3.35346	3.64733	3.65585	3.24529	3.13277	2.67204	3.85553
Serpin B5	A0A3Q1MA07	SERPINB5					6.25266	4.70734	5.62273	7.54458	9.20176	7.07594	5.49201	7.88762	7.23394	9.42189	5.6347	5.09275	20.0634	6.60482	9.08135	10.5629		2.64447	2.23491	2.49127	2.91544	3.20191	2.82292	2.45733	2.97959	2.85478	3.23602	2.49434	2.34845	4.3265	2.72352	3.18291	3.40093
Hypoxia up-regulated 1	A0A3Q1MBP1	HYOU1					20.1938	11.6941	25.6196	14.7884	8.22907	7.69692	10.1376	24.2376	5.84371	21.8267	7.34226	10.0535	29.0157	20.2723	5.90245	30.4265		4.33584	3.54771	4.67917	3.8864	3.04073	2.94428	3.34165	4.59917	2.54688	4.44802	2.87622	3.32963	4.85876	4.34144	2.56131	4.92726
Protein S100	A0A3Q1MFC3	S100A11					6.64361	3.27921	13.5587	14.7439	12.2758	11.5418	15.4848	9.10584	2.16924	NA	2.89161	3.34719	6.6886	4.01893	13.2409	4.38883		2.73197	1.71335	3.76115	3.88204	3.61774	3.52879	3.95278	3.18679	1.11719	NA	1.53187	1.74295	2.74171	2.00681	3.72693	2.13384
Septin 9	A0A3Q1MH57	SEPTIN9					9.71551	5.63044	10.7332	6.70763	10.575	3.06834	4.3239	5.60556	1.0126	9.81986	4.10777	6.32126	12.7576	6.15802	3.00974	4.23102		3.28029	2.49325	3.42401	2.7458	3.40258	1.61746	2.11233	2.48686	0.0180617	3.2957	2.03835	2.66021	3.67328	2.62247	1.58964	2.08101
Heteroous nuclear ribonucleoprotein M	A0A3Q1MJD5	HNRNPM		Yes			29.2678	14.476	26.3249	20.3195	30.1264	22.846	18.354	24.9434	19.3075	22.6194	26.614	21.8552	17.6701	12.4284	18.2155	14.9527		4.87124	3.85559	4.71836	4.34479	4.91296	4.51387	4.19802	4.64059	4.27109	4.49949	4.73412	4.44991	4.14324	3.63557	4.1871	3.90234
Glucose-6-phosphate 1-dehydrogenase	A0A3Q1MM55	G6PD		Yes			14.5723	11.8798	12.3089	11.0114	18.6885	7.44876	17.9032	17.7199	2.5596	13.5612	4.07089	13.897	8.97773	8.58808	4.47581	13.7196		3.86516	3.57044	3.62163	3.46093	4.22408	2.897	4.16214	4.1473	1.35592	3.76141	2.02535	3.7967	3.16635	3.10234	2.16215	3.77816
Vesicle-trafficking protein SEC22b	A0A3Q1MMA1	SEC22B		Yes			3.4485	6.44628	7.33081	6.8046	1.91843	5.18931	4.975	4.11928	2.28437	NA	7.35796	6.84414	5.34584	2.94961	3.92736	3.74224		1.78597	2.68847	2.87397	2.76651	0.939926	2.37554	2.3147	2.04239	1.1918	NA	2.87931	2.77487	2.41842	1.56053	1.97356	1.9039
Vinculin	A0A3Q1MN97	VCL		Yes			3.68573	9.42573	2.76407	4.2307	3.73033	4.50833	6.27725	7.23431	3.49123	10.324	1.84384	3.21219	4.94626	2.80232	1.6713	5.10641		1.88195	3.2366	1.4668	2.08089	1.8993	2.17259	2.65013	2.85486	1.80374	3.36794	0.882714	1.68356	2.30634	1.48662	0.740972	2.35231
Filamin B	A0A3Q1MQ34	FLNB		Yes			6.40196	11.7526	7.35234	3.94999	10.2417	9.1422	10.3564	7.55704	13.3174	9.90989	9.98297	9.39214	9.65075	9.14847	6.86521	7.02723		2.67851	3.55491	2.8782	1.98185	3.35639	3.19254	3.37245	2.91782	3.73524	3.30887	3.31947	3.23145	3.27064	3.19353	2.7793	2.81296
Plexin B2	A0A3Q1MQ74	PLXNB2					9.45398	5.98185	10.9154	6.90405	12.83	9.947	7.1597	8.43601	7.90836	19.8115	2.91691	5.0502	28.0415	6.14287	3.31104	8.80101		3.24092	2.58059	3.4483	2.78744	3.68145	3.31426	2.8399	3.07656	2.98338	4.30827	1.54444	2.33634	4.80949	2.61891	1.72729	3.13767
Protein arginine methyltransferase 1	A0A3Q1MR38	PRMT1			Yes		21.2875	5.95735	7.49104	16.2342	13.4084	6.43716	8.80283	10.9633	17.894	6.497	14.8259	10.3466	6.93718	11.1394	14.4448	7.91982		4.41194	2.57467	2.90517	4.02097	3.74506	2.68642	3.13797	3.45461	4.1614	2.69977	3.89005	3.37109	2.79435	3.4776	3.85248	2.98547
Plectin	A0A3Q1MRS3	PLEC					6.60855	6.54804	5.54427	9.71749	9.92479	10.7702	7.16858	7.28815	5.29033	10.3886	3.90022	4.06976	17.3	4.22052	7.94514	4.87339		2.72433	2.71106	2.471	3.28058	3.31104	3.42897	2.84169	2.86555	2.40336	3.37694	1.96356	2.02494	4.1127	2.07742	2.99007	2.28492
Keratin 3	A0A3Q1MYR8	KRT3		Yes			2.30827	29.9392	1.50789	4.08396	1.94447	6.8269	3.52776	8.54689	1.68924	19.3919	2.54223	2.35079	6.74681	4.0636	3.72243	17.5762		1.20681	4.90396	0.592531	2.02997	0.959375	2.77123	1.81875	3.0954	0.756372	4.27738	1.3461	1.23314	2.75421	2.02276	1.89625	4.13556
Calpastatin	A0A3Q1MZC5	CAST		Yes			4.13161	9.01873	2.46329	11.7934	3.56054	2.66659	3.11233	3.08732	2.0162	10.7587	NA	6.72229	12.1112	21.1429	5.96911	3.07037		2.04671	3.17292	1.30059	3.5599	1.8321	1.415	1.638	1.62635	1.01164	3.42744	NA	2.74895	3.59827	4.4021	2.57752	1.61841
Lysosomal associated membrane protein 2	A0A3Q1N8P4	LAMP2		Yes			8.37574	5.33293	8.46082	5.04899	6.30664	8.03226	5.8279	10.874	15.6906	7.04477	19.2017	13.9235	NA	13.0031	14.4895	9.73006		3.06622	2.41493	3.0808	2.33599	2.65687	3.00581	2.54298	3.44281	3.97183	2.81655	4.26316	3.79945	NA	3.70078	3.85694	3.28245
Adducin 3	A0A3Q1NDE1	ADD3		Yes			4.67037	3.30183	3.01184	5.78535	4.77373	5.99134	5.71812	4.09192	3.33993	4.19865	2.84715	2.8924	26.7555	3.92614	4.09344	2.78706		2.22354	1.72327	1.59065	2.53241	2.25512	2.58288	2.51554	2.03278	1.73982	2.06992	1.50952	1.53227	4.74177	1.97311	2.03331	1.47874
KH-type splicing regulatory protein	A0A3Q1NE05	KHSRP		Yes			17.9247	8.57793	23.0571	15.5343	21.0159	10.605	16.719	9.05217	14.4848	9.40126	18.4084	12.4209	5.14751	16.2799	23.4774	13.8514		4.16388	3.10063	4.52714	3.95738	4.39341	3.40667	4.06342	3.17826	3.85647	3.23285	4.20229	3.6347	2.36388	4.02502	4.5532	3.79196
AHNAK nucleoprotein	A0A3Q1NE82	AHNAK		Yes			4.5866	5.26177	4.31861	4.76718	5.96343	7.24105	5.8883	5.31186	7.07704	14.9858	5.12688	8.42936	8.6723	8.65225	9.61973	5.19893		2.19742	2.39555	2.11057	2.25314	2.57614	2.8562	2.55785	2.40922	2.82315	3.90553	2.35808	3.07542	3.11642	3.11308	3.266	2.37821
Leucine rich repeat containing 47	A0A3S5ZP87	LRRC47					14.414	6.02576	7.30348	3.75268	11.7975	11.361	11.1418	4.58172	18.656	11.8266	8.14918	11.5853	3.62506	16.3784	13.9091	5.37572		3.8494	2.59114	2.86858	1.90792	3.56041	3.50602	3.47791	2.19589	4.22157	3.56396	3.02666	3.53423	1.858	4.03372	3.79795	2.42646
6-phosphogluconate dehydrogenase, decarboxylating	A0A3S5ZPM3	PGD		Yes			5.00603	4.78351	2.75243	3.88334	8.36402	3.08001	5.99617	3.97711	7.55623	6.35364	5.11398	6.52475	13.1283	4.64344	6.92061	3.8936		2.32367	2.25807	1.46071	1.9573	3.0642	1.62293	2.58404	1.99172	2.91767	2.66758	2.35445	2.70592	3.71461	2.21519	2.7909	1.9611
Beta-casein	A0A452DHW7	CSN2					3.5636	133.552	2.84667	5.14488	1.42434	1.99174	0.885823	2.76007	0.922353	NA	2.59283	2.45926	12.0548	3.27549	2.48443	0.632525		1.83334	7.06126	1.50928	2.36314	0.510296	0.994031	-0.17491	1.46471	-0.11661	NA	1.37453	1.29822	3.59154	1.71171	1.31292	-0.660806
Adipocyte plasma membrane-associated protein	A0A452DHZ7	APMAP			Yes		4.34178	1.89758	2.5373	4.53284	7.40692	3.87799	1.97251	5.17325	14.8916	10.29	10.7005	20.4392	5.74315	5.69787	13.2279	3.46969		2.11829	0.924158	1.34329	2.18041	2.88887	1.95531	0.980031	2.37107	3.89643	3.36317	3.4196	4.35326	2.52184	2.51042	3.72552	1.79481
Coatomer subunit beta	A0JN39	COPB1			Yes		3.77701	5.99146	13.2574	9.68429	4.45745	4.73851	11.6713	5.77321	6.20461	14.2865	10.5433	11.4297	30.7639	7.35462	5.32358	15.1379		1.91725	2.58291	3.72873	3.27565	2.15622	2.24443	3.54489	2.52937	2.63334	3.83658	3.39825	3.51472	4.94317	2.87865	2.4124	3.92009
Splicing factor 3B subunit 3	A0JN52	SF3B3		Yes			6.27615	13.0726	8.19312	16.6122	7.28713	6.92031	10.8751	5.46453	21.029	7.68818	21.2146	9.16463	10.8429	9.9903	20.3607	13.1123		2.64988	3.70848	3.03441	4.05417	2.86535	2.79084	3.44296	2.4501	4.39431	2.94264	4.40699	3.19608	3.43868	3.32053	4.34772	3.71285
DNA damage-binding protein 1	A1A4K3	DDB1		Yes			6.10172	3.61069	3.04691	9.68013	6.21823	3.90265	7.37412	5.95569	3.73384	6.49191	7.47217	7.55969	10.5487	3.47617	10.604	2.53369		2.60921	1.85228	1.60735	3.27503	2.6365	1.96445	2.88247	2.57427	1.90066	2.69864	2.90153	2.91833	3.39899	1.7975	3.40653	1.34124
Keratin, type I cytoskeletal 17	A1L595	KRT17		Yes			1.3995	11.4751	1.75199	3.03797	1.26782	10.3501	3.21765	5.91545	5.13826	14.8946	4.25073	2.59233	12.0075	3.04969	2.24555	1.60316		0.484911	3.52044	0.808994	1.60311	0.342351	3.37157	1.68601	2.56449	2.36128	3.89671	2.08771	1.37425	3.58586	1.60866	1.16707	0.680915
Splicing factor 3A subunit 1	A2VDN6	SF3A1			Yes		7.5103	8.38116	13.125	10.9625	7.08938	9.25374	9.96521	8.56992	10.7159	11.4444	33.8892	22.7193	8.97544	16.355	34.2845	17.6916		2.90887	3.06715	3.71424	3.45451	2.82566	3.21004	3.3169	3.09928	3.42169	3.51657	5.08276	4.50585	3.16598	4.03166	5.09948	4.14499
Heterogeneous nuclear ribonucleoprotein U (Scaffold attachment factor A)	A2VDN7	HNRNPU		Yes			13.7002	8.80703	11.3763	10.7756	10.8062	15.6693	8.91081	10.602	11.6626	9.47682	16.474	11.1066	8.36383	26.4497	9.25127	12.712		3.77612	3.13866	3.50797	3.4297	3.43378	3.96987	3.15556	3.40627	3.54382	3.2444	4.04212	3.47335	3.06416	4.72518	3.20965	3.66812
Septin-11	A2VE99	SEPTIN11		Yes			3.7929	3.21706	5.26672	5.43958	6.67048	18.3651	2.68789	4.25753	4.44644	66.671	2.49658	NA	67.4422	2.34477	6.66183	2.40088		1.9233	1.68574	2.3969	2.4435	2.73779	4.19889	1.42647	2.09002	2.15265	6.05899	1.31995	NA	6.07558	1.22945	2.73592	1.26356
Ubiquitin-like modifier-activating enzyme 1	A3KMV5	UBA1		Yes			14.3603	14.8566	19.4369	23.0895	14.5624	19.7906	17.6347	14.9374	29.2683	14.8736	25.7443	15.3085	9.49077	18.8486	41.9517	21.5239		3.84401	3.89303	4.28073	4.52916	3.86417	4.30674	4.14034	3.90085	4.87127	3.89468	4.68618	3.93626	3.24652	4.23639	5.39066	4.42787
HNRNPR protein	A3KMV6	HNRNPR		Yes			10.8262	18.1654	5.3251	4.04517	6.63642	15.5099	5.09967	6.0011	5.0796	14.1979	10.6322	10.8783	10.6229	3.18951	11.9369	6.50116		3.43645	4.18312	2.41281	2.0162	2.7304	3.95512	2.3504	2.58523	2.34472	3.82761	3.41037	3.44338	3.40911	1.67334	3.57736	2.7007
Dolichyl-diphosphooligosaccharide--protein glycosyltransferase subunit 1	A3KN04	RPN1			Yes		13.3715	10.0296	21.1895	13.9367	10.1223	7.80321	13.9119	14.2727	12.2064	9.33605	16.4222	11.6099	13.1424	9.60723	9.32722	18.1064		3.74109	3.32619	4.40528	3.80081	3.33946	2.96407	3.79825	3.83519	3.60957	3.22281	4.03758	3.53728	3.71616	3.26412	3.22145	4.17842
F-actin-capping protein subunit alpha-1	A4FUA8	CAPZA1					26.6047	49.0339	19.9137	29.4085	7.207	22.1988	25.1627	27.0852	29.0203	10.905	20.3206	14.5136	14.1817	19.392	20.6229	23.3701		4.73361	5.61571	4.31569	4.87816	2.8494	4.47241	4.65321	4.75944	4.85899	3.44692	4.34487	3.85934	3.82596	4.27739	4.36618	4.54659
C-1-tetrahydrofolate synthase, cytoplasmic	A4FUD0	MTHFD1		Yes			6.9673	8.59692	11.4697	10.9619	14.1932	5.1545	18.4708	20.6557	19.7762	10.2348	10.4061	6.88005	6.3577	7.8618	11.4706	13.2728		2.8006	3.10382	3.51976	3.45443	3.82712	2.36583	4.20718	4.36847	4.3057	3.35541	3.37935	2.78242	2.6685	2.97486	3.51987	3.7304
116 kDa U5 small nuclear ribonucleoprotein component	A4FUD3	EFTUD2					7.95816	2.95349	4.7414	2.90189	8.95368	4.06528	3.80003	5.13942	6.44398	12.5568	15.7101	6.03861	7.2798	6.38371	6.00862	9.06907		2.99244	1.56242	2.24531	1.53699	3.16248	2.02335	1.92601	2.36161	2.68795	3.65039	3.97362	2.59422	2.8639	2.67439	2.58703	3.18095
Small nuclear ribonucleoprotein E	A4FUI2	SNRPE					10.4875	4.86969	7.05099	4.24816	7.98074	3.08626	2.59242	6.0587	3.97358	11.0825	10.1493	5.44749	6.87916	11.1075	8.45259	2.76586		3.3906	2.28383	2.81783	2.08684	2.99652	1.62586	1.3743	2.59901	1.99044	3.47021	3.34331	2.44559	2.78223	3.47347	3.07939	1.46773
EF-hand domain-containing protein D2	A5D7A0	EFHD2					2.6448	3.43599	3.34589	2.52876	1.70507	9.84498	3.06679	1.73131	0.874281	NA	2.47018	2.12806	9.04429	2.66233	3.71947	2.58261		1.40316	1.78073	1.74239	1.33843	0.769832	3.29939	1.61673	0.79186	-0.193831	NA	1.30462	1.08954	3.17701	1.41269	1.8951	1.36883
Alpha-actinin-4	A5D7D1	ACTN4		Yes			8.51799	16.3206	9.7805	9.42047	7.1075	15.4482	9.49554	18.6172	8.70077	9.616	10.5186	9.85202	8.42317	13.3383	21.5402	16.4488		3.09051	4.02863	3.28991	3.2358	2.82934	3.94937	3.24725	4.21856	3.12114	3.26544	3.39487	3.30042	3.07436	3.7375	4.42896	4.03991
Pyruvate kinase	A5D984	PKM		Yes			15.1636	25.619	14.7946	14.0238	16.1121	13.6999	20.0745	20.7521	12.8468	10.7083	13.3546	10.8466	16.4289	10.9324	14.138	12.8666		3.92254	4.67914	3.88699	3.8098	4.01007	3.77609	4.32729	4.37519	3.68334	3.42065	3.73927	3.43917	4.03816	3.45054	3.82151	3.68555
Elongation factor 1-delta	A5D989	EEF1D					24.3306	19.435	30.1593	36.372	14.4633	13.0695	30.7098	29.835	28.5062	12.9615	27.6665	22.1945	6.51456	21.2383	16.2051	32.1175		4.6047	4.28058	4.91453	5.18476	3.85433	3.70814	4.94063	4.89893	4.8332	3.69616	4.79007	4.47213	2.70367	4.40859	4.01837	5.00529
SAFB protein	A5PJP2	SAFB					5.76214	3.14632	9.59349	10.225	12.5037	1.73865	12.1573	5.37829	9.06248	8.01789	9.26786	4.38048	7.03132	6.90495	8.35964	3.7707		2.5266	1.65366	3.26206	3.35402	3.64428	0.797969	3.60376	2.42715	3.17991	3.00322	3.21224	2.13109	2.8138	2.78763	3.06344	1.91483
HNRNPD protein	A6H6Y0	HNRNPD		Yes			23.9334	14.7549	20.0119	7.87101	9.94442	19.2224	18.8546	12.2074	5.63703	10.7426	17.8202	8.13268	7.89331	19.9204	7.81677	13.4702		4.58095	3.88312	4.32279	2.97655	3.31389	4.26472	4.23684	3.60969	2.49494	3.42527	4.15544	3.02373	2.98063	4.31617	2.96657	3.7517
Nucleosome assembly protein 1-like 1	A6H767	NAP1L1		Yes			8.5067	7.2125	10.2087	9.62563	8.68432	9.79179	13.6759	11.4674	7.84891	9.51167	4.42657	7.47061	15.0897	7.83042	4.47539	13.9473		3.0886	2.8505	3.35172	3.26688	3.11841	3.29157	3.77357	3.51947	2.97249	3.2497	2.14619	2.90123	3.91549	2.96909	2.16201	3.80192
40S ribosomal protein S7	A6H769	RPS7		Yes			10.9187	21.3861	25.2867	22.977	23.7267	13.3214	27.6553	23.1081	29.9123	6.51371	36.9505	18.1513	14.1292	17.251	25.9889	16.472		3.44873	4.4186	4.66031	4.52212	4.56844	3.73567	4.78949	4.53033	4.90267	2.70348	5.20752	4.182	3.82061	4.1086	4.69983	4.04195
SNRPA1 protein	A6H788	SNRPA1		Yes			6.08721	13.5099	12.3313	8.01495	11.4225	6.01269	9.0845	5.0577	15.1961	6.86378	9.75534	7.96876	10.109	4.13027	10.9128	5.41503		2.60578	3.75594	3.62425	3.00269	3.51381	2.58801	3.18341	2.33848	3.92562	2.779	3.28619	2.99436	3.33757	2.04623	3.44795	2.43697
PDZ and LIM domain 1	A6H7E3	PDLIM1		Yes			22.1852	23.7779	18.6547	26.7591	23.2063	13.9345	15.7171	25.8574	35.5311	9.20842	9.69508	10.6098	7.38319	9.09462	4.60589	9.71597		4.47152	4.57155	4.22147	4.74196	4.53645	3.80059	3.97426	4.69251	5.15101	3.20295	3.27725	3.40733	2.88424	3.18501	2.20348	3.28036
Drebrin-like protein	A6H7G2	DBNL		Yes			4.92332	4.49305	4.2712	3.40675	2.57265	1.79018	5.72616	3.71016	4.021	11.0362	4.06104	5.02688	16.998	3.97641	6.14563	9.47911		2.29963	2.16769	2.09464	1.7684	1.36326	0.840105	2.51757	1.89148	2.00756	3.46417	2.02185	2.32966	4.08729	1.99147	2.61956	3.24475
40S ribosomal protein S9	A6QLG5	RPS9		Yes			35.7608	31.9464	58.8669	33.6138	52.5509	40.6644	64.2401	64.798	48.2261	9.82172	48.4383	35.9014	8.3949	39.8676	51.534	55.8911		5.16031	4.99758	5.87938	5.07098	5.71564	5.34569	6.0054	6.01788	5.59174	3.29598	5.59808	5.16597	3.06951	5.31715	5.68745	5.80455
Fructose-bisphosphate aldolase	A6QLL8	ALDOA		Yes			6.8542	7.05675	7.18588	5.43822	6.96358	7.58522	8.08126	9.15218	10.3766	9.56947	10.1624	8.99753	9.5693	5.4858	9.1721	8.83175		2.77699	2.819	2.84516	2.44313	2.79983	2.92319	3.01458	3.19412	3.37526	3.25844	3.34518	3.16953	3.25841	2.4557	3.19725	3.1427
Translocon-associated protein subunit alpha	A6QLP7	SSR1		Yes			7.1008	13.5739	5.42584	4.13034	2.12203	3.096	6.33735	5.66534	9.86147	20.6395	3.97944	4.45486	69.6549	7.38189	12.2705	9.12793		2.82798	3.76276	2.43985	2.04626	1.08544	1.63041	2.66388	2.50216	3.3018	4.36734	1.99257	2.15538	6.12215	2.88399	3.61712	3.19029
Regulation of nuclear pre-mRNA domain-containing protein	A6QLW3	RPRD1B		Yes			3.05343	3.53745	2.93452	2.18488	2.9354	3.65353	4.05989	2.02187	1.31335	5.5926	1.93217	2.54755	11.8974	2.71963	1.53443	2.71632		1.61043	1.82271	1.55312	1.12755	1.55355	1.86929	2.02144	1.01569	0.393254	2.48352	0.950225	1.34911	3.57257	1.44341	0.617702	1.44165
Keratin, type II cytoskeletal 78	A6QNX5	KRT78		Yes			3.64738	62.2766	1.43904	2.76376	1.74462	1.81782	3.2985	21.6228	1.65955	15.6034	1.69001	4.03005	7.74272	3.85246	5.15654	1.99554		1.86686	5.96062	0.52511	1.46663	0.80291	0.862207	1.72181	4.43448	0.73079	3.96379	0.757029	2.0108	2.95284	1.94578	2.3664	0.996781
Aldehyde dehydrogenase	A6QQT4	ALDH3A2		Yes	Yes		39.4233	25.4114	32.3743	25.4088	31.5024	26.6706	21.5147	32.5864	39.7686	14.3764	33.5539	17.5768	49.6536	24.9008	35.8872	49.734		5.30098	4.6674	5.01678	4.66726	4.97739	4.73718	4.42725	5.0262	5.31356	3.84563	5.06841	4.1356	5.63383	4.63812	5.1654	5.63616
RNA helicase DDX17	A7E307	DDX17		Yes			31.7103	15.586	13.1114	26.9128	16.8511	25.2757	23.7006	14.9422	24.6161	12.3923	31.5717	28.337	10.8948	11.7965	17.6422	15.3002		4.98688	3.96218	3.71275	4.75022	4.07477	4.65968	4.56685	3.90132	4.62153	3.63137	4.98056	4.82461	3.44556	3.56029	4.14096	3.93548
Heat shock 70kD protein binding protein	A7E3S8	ST13			Yes		6.01138	3.99652	1.87842	4.53357	6.93659	8.21017	7.70954	6.77687	4.95661	11.4997	5.17319	5.90386	5.11851	7.95604	8.77815	4.06248		2.5877	1.99875	0.909519	2.18065	2.79423	3.03741	2.94664	2.76062	2.30935	3.52352	2.37105	2.56166	2.35573	2.99205	3.13392	2.02236
S-adenosylmethionine synthase	A7E3T7	MAT2A		Yes			14.2515	8.77385	10.5014	8.35409	15.2571	9.63809	24.1753	11.3442	5.62651	7.73888	7.70847	13.9209	8.51163	22.7253	11.4887	13.3091		3.83304	3.13321	3.39251	3.06248	3.93141	3.26875	4.59546	3.50388	2.49224	2.95213	2.94644	3.79918	3.08944	4.50623	3.52215	3.73434
Histone H1.3	A7MAZ5	H1-3		Yes			35.1313	31.6095	40.4987	45.6263	29.3286	26.5079	30.9717	38.2555	32.8491	14.575	51.5754	38.7972	21.1494	25.1552	17.1677	26.9306		5.13468	4.98229	5.3398	5.51179	4.87424	4.72835	4.95288	5.2576	5.03778	3.86543	5.68861	5.27788	4.40254	4.65278	4.10163	4.75117
Acyl-CoA synthetase short-chain family member 3, mitochondrial	A7MB45	ACSS3					7.01114	5.68741	11.0834	5.64683	6.94932	5.4699	4.32872	8.5372	13.7737	7.93738	9.24735	8.65828	14.096	7.48014	9.2158	8.40163		2.80965	2.50777	3.47033	2.49744	2.79687	2.45151	2.11394	3.09376	3.78385	2.98866	3.20904	3.11408	3.81721	2.90307	3.20411	3.07067
General transcription factor II-I	A7MB80	GTF2I		Yes			11.8322	7.19587	6.2898	27.5898	9.55902	7.94854	9.08682	5.48826	11.0492	70.601	10.1503	15.9402	26.6024	4.03763	18.3517	11.7961		3.56465	2.84717	2.65301	4.78607	3.25686	2.99069	3.18378	2.45635	3.46587	6.14162	3.34346	3.9946	4.73348	2.01351	4.19784	3.56024
26S proteasome non-ATPase regulatory subunit 1	A7MBA2	PSMD1					11.7421	32.9881	36.5997	22.664	16.1518	27.4562	22.9622	15.9265	8.3731	330.125	15.7689	22.8488	11.5944	20.9566	15.6881	13.9685		3.55362	5.04387	5.19376	4.50233	4.01362	4.77906	4.52119	3.99336	3.06576	8.36687	3.97901	4.51405	3.53535	4.38933	3.9716	3.80411
RuvB-like helicase	A7MBG8	RUVBL1		Yes			11.198	11.649	9.1098	15.7711	7.73946	12.2744	16.1182	9.26248	12.8959	9.83763	7.33994	6.7946	9.17712	10.0954	5.90676	11.6358		3.48517	3.54213	3.18742	3.97921	2.95223	3.61759	4.01062	3.2114	3.68884	3.29831	2.87577	2.76439	3.19804	3.33563	2.56237	3.5405
G protein subunit alpha i2	A7MBH9	GNAI2		Yes			6.73084	9.80182	2.5069	5.24524	10.3082	5.53994	8.51746	5.65752	6.66478	57.4865	2.5399	5.27541	19.2966	8.28358	4.82997	14.7959		2.75079	3.29305	1.3259	2.39101	3.36572	2.46987	3.09042	2.50017	2.73656	5.84515	1.34477	2.39928	4.27028	3.05025	2.27202	3.88713
Catechol O-methyltransferase	A7MBI7	COMT			Yes		15.8789	6.82027	11.3835	10.9527	18.3481	15.0844	10.8407	15.5237	8.32598	9.62009	11.2302	9.68392	7.45358	25.5961	24.3459	16.2909		3.98904	2.76983	3.50887	3.45321	4.19756	3.91498	3.43839	3.9564	3.05762	3.26605	3.48931	3.27559	2.89793	4.67785	4.60561	4.026
Cullin-associated NEDD8-dissociated protein 1	A7MBJ5	CAND1		Yes			14.1949	8.26955	10.4498	7.58459	10.0276	12.0176	6.80076	8.90464	6.78625	8.47202	7.95657	8.54408	14.5932	5.04122	7.34929	6.86191		3.8273	3.04781	3.3854	2.92307	3.3259	3.58707	2.76569	3.15456	2.76261	3.08271	2.99215	3.09493	3.86723	2.33377	2.87761	2.77861
Histidine ammonia-lyase	A7YWP4	HAL					NA	7.11118	1.91491	NA	1.0695	1.52504	0.699536	1.47226	0.732683	4.95138	2.3506	NA	19.3567	3.36408	1.39506	1.73995		NA	2.83009	0.937277	NA	0.0969398	0.608845	-0.515531	0.558028	-0.448739	2.30783	1.23303	NA	4.27476	1.75021	0.480326	0.79905
Putative protein-lysine deacylase ABHD14B	A7YY28	ABHD14B					41.4097	40.9082	44.5658	49.0824	59.5307	33.8552	58.7243	56.0683	74.7139	30.756	81.8731	87.8477	7.45362	94.6667	87.4124	69.1673		5.3719	5.35432	5.47787	5.61713	5.89556	5.0813	5.87589	5.80911	6.2233	4.9428	6.35532	6.45693	2.89794	6.56478	6.44977	6.11202
LMNB1 protein	A7YY47	LMNB1		Yes			6.43173	5.29269	10.5596	10.2291	7.30809	8.91692	8.60889	7.71045	4.80473	10.7358	10.26	10.3929	7.55277	13.2206	8.01714	9.24151		2.68521	2.404	3.40048	3.35461	2.86949	3.15655	3.10583	2.94682	2.26446	3.42436	3.35896	3.37752	2.91701	3.72471	3.00309	3.20813
TKT protein	A7Z014	TKT			Yes		13.7738	16.1078	11.9642	20.074	12.5369	17.3618	10.4666	10.7175	22.7643	12.4408	17.9644	11.0665	28.3074	15.6081	11.6167	14.7705		3.78386	4.00969	3.58065	4.32725	3.64811	4.11784	3.38772	3.4219	4.5087	3.637	4.16707	3.46813	4.82311	3.96423	3.53813	3.88465
Calnexin	A7Z066	CANX			Yes		37.6686	38.9434	15.4625	27.8396	14.1971	13.3318	13.2359	13.0385	42.745	11.7776	35.9572	33.3412	72.4543	29.3785	18.4512	21.2094		5.23529	5.28331	3.9507	4.79907	3.82752	3.7368	3.72639	3.70471	5.41768	3.55797	5.16821	5.05924	6.179	4.87669	4.20564	4.40663
RNA binding motif protein X-linked	D3JUI8	RBMX		Yes			22.0507	25.2827	8.96292	21.7883	24.7815	20.182	19.485	18.9131	28.1097	14.8461	23.5387	21.4826	19.1294	10.1232	18.9852	12.3126		4.46275	4.66008	3.16397	4.44548	4.63119	4.335	4.28429	4.24131	4.81299	3.89201	4.55696	4.42509	4.25772	3.33959	4.2468	3.62206
Eukaryotic translation initiation factor 3 subunit A	E1B7R4	EIF3A		Yes			11.0667	8.36743	8.07192	4.98677	4.83291	4.8977	6.14132	3.14076	9.0733	17.0471	8.6443	12.0593	11.8488	12.2345	18.3327	3.64316		3.46816	3.06479	3.01291	2.31811	2.27289	2.2921	2.61855	1.65112	3.18163	4.09145	3.11175	3.59207	3.56667	3.61288	4.19634	1.86519
SEC14 like lipid binding 3	E1B8H8	SEC14L3			Yes		5.98445	8.58528	3.25537	3.90825	17.1164	34.1085	7.3848	11.2087	34.0833	9.99515	9.67034	24.1291	21.5882	23.4361	14.8501	26.2295		2.58122	3.10186	1.70282	1.96652	4.0973	5.09206	2.88456	3.48655	5.09099	3.32123	3.27357	4.5927	4.43217	4.55066	3.8924	4.71312
Nucleolin	E1B8K6	NCL		Yes			10.2071	7.12502	14.061	12.4071	16.3554	9.16499	14.0369	14.8308	12.8353	21.3415	11.6989	12.1951	64.681	13.023	13.1401	12.9816		3.3515	2.83289	3.81362	3.63309	4.03169	3.19613	3.81115	3.89053	3.68204	4.41559	3.5483	3.60823	6.01527	3.70299	3.7159	3.69839
Cell cycle and apoptosis regulator 2	E1B9H3	CCAR2		Yes			10.3718	27.1807	10.2357	26.4729	12.5116	10.701	17.3315	11.7429	5.08481	14.0643	10.906	11.7035	15.9186	9.39788	15.4669	6.87092		3.3746	4.76451	3.35554	4.72645	3.6452	3.41968	4.11532	3.55371	2.3462	3.81396	3.44705	3.54887	3.99264	3.23234	3.95111	2.7805
UDP-glucose glycoprotein glucosyltransferase 1	E1B9R3	UGGT1		Yes			3.30819	6.47237	6.97637	6.01112	2.89094	3.97735	4.16799	7.55582	10.0597	26.9632	8.43236	4.35946	18.5194	5.90349	6.36256	8.17578		1.72604	2.69429	2.80248	2.58763	1.53154	1.99181	2.05935	2.91759	3.33052	4.75292	3.07594	2.12415	4.21097	2.56157	2.66961	3.03136
Exo/endonuclease G	E1BAZ9	EXOG			Yes		10.5957	20.0514	17.035	13.1483	25.83	34.2935	11.1834	10.9121	7.48889	7.83798	9.82973	8.52293	20.1534	8.25337	12.1521	9.09238		3.40541	4.32563	4.09043	3.7168	4.69098	5.09986	3.48328	3.44786	2.90475	2.97048	3.29715	3.09135	4.33295	3.04498	3.60313	3.18466
Heteroous nuclear ribonucleoprotein H3	E1BB17	HNRNPH3		Yes			31.7238	29.3465	27.8495	41.364	38.7527	42.1763	27.141	29.5038	32.2615	12.4647	29.7509	36.4039	16.7413	25.6493	36.5324	27.177		4.98749	4.87512	4.79958	5.37031	5.27622	5.39836	4.7624	4.88283	5.01174	3.63978	4.89486	5.18602	4.06534	4.68085	5.1911	4.76431
Collagen type VI alpha 3 chain	E1BB91	COL6A3					2.62049	4.22369	4.77269	4.76753	2.83865	6.10478	3.82862	3.65175	3.38993	8.5873	5.72601	2.76954	10.5786	10.1107	7.14298	3.79735		1.38984	2.0785	2.2548	2.25324	1.5052	2.60994	1.93682	1.86859	1.76125	3.1022	2.51753	1.46965	3.40308	3.33782	2.83653	1.92499
Ciliary rootlet coiled-coil, rootletin	E1BBS9	CROCC		Yes			3.22081	2.39684	1.89383	3.0633	13.5443	6.75103	5.26462	3.61618	4.41737	9.431	1.85078	3.30523	11.1639	3.74123	4.70422	1.68956		1.68743	1.26113	0.921304	1.61509	3.75961	2.75511	2.39633	1.85447	2.14319	3.23741	0.888136	1.72475	3.48077	1.90351	2.23395	0.756644
Heat shock 70 kDa protein 4	E1BBY7	HSPA4					7.22565	9.51319	8.87589	11.8089	7.71438	7.20778	10.9996	10.1491	9.92579	12.8049	10.0556	13.1372	9.19527	8.41906	8.78886	10.354		2.85313	3.24993	3.14989	3.5618	2.94755	2.84956	3.45937	3.34327	3.31118	3.67862	3.32992	3.71559	3.20089	3.07366	3.13568	3.37211
RAB2B, member RAS onco family	E1BC58	RAB2B		Yes			14.5545	16.8025	6.68006	5.20626	7.2568	10.824	10.5132	4.73682	14.0572	5.24883	7.22228	6.26631	68.4707	14.3433	4.11797	9.60798		3.86339	4.0706	2.73986	2.38025	2.85933	3.43617	3.39413	2.24392	3.81324	2.39199	2.85245	2.64762	6.09741	3.8423	2.04193	3.26423
RNA helicase DDX6	E1BDM8	DDX6		Yes			9.39142	14.0135	12.9726	8.79701	12.3622	10.8268	10.3312	10.1166	12.3367	10.546	11.592	9.28855	10.8975	3.31039	8.4738	5.89569		3.23134	3.80875	3.69739	3.13701	3.62786	3.43654	3.36894	3.33865	3.62489	3.39862	3.53505	3.21545	3.44593	1.727	3.08301	2.55966
Dynein cytoplasmic 1 heavy chain 1	E1BDX8	DYNC1H1		Yes			5.9825	7.12475	7.22482	6.37095	7.61799	7.58301	6.94578	8.56117	9.67501	36.4646	10.0314	14.5892	11.1857	7.33439	10.7343	4.97503		2.58075	2.83284	2.85296	2.67151	2.92941	2.92277	2.79614	3.09781	3.27426	5.18843	3.32646	3.86683	3.48358	2.87468	3.42415	2.31471
Heteroous nuclear ribonucleoprotein A3	E1BEG2	HNRNPA3		Yes			17.7754	25.0662	23.2652	14.8316	10.0035	16.5362	13.0154	11.4161	10.6725	11.4149	23.881	15.3966	10.1551	21.5197	20.4133	14.6119		4.15181	4.64767	4.5401	3.8906	3.32244	4.04756	3.70214	3.51299	3.41582	3.51285	4.57779	3.94454	3.34413	4.42759	4.35144	3.86908
Heteroous nuclear ribonucleoprotein H1	E1BF20	HNRNPH1		Yes			20.7098	20.2052	21.5612	23.4012	25.3356	19.6713	24.0668	24.5685	28.3631	13.041	41.8805	28.3163	9.07283	11.1795	35.7181	20.3579		4.37224	4.33665	4.43037	4.54851	4.6631	4.29802	4.58897	4.61874	4.82595	3.70498	5.38821	4.82356	3.18155	3.48278	5.15858	4.34751
Spectrin alpha, non-erythrocytic 1	E1BFB0	SPTAN1		Yes			8.71283	5.72668	6.02176	10.2102	8.26904	8.76223	3.62161	4.88762	6.54712	24.7086	5.7751	4.08772	6.17257	3.96012	6.54228	6.083		3.12314	2.5177	2.59019	3.35193	3.04772	3.1313	1.85663	2.28913	2.71086	4.62694	2.52985	2.0313	2.62587	1.98554	2.70979	2.60478
Karyopherin subunit beta 1	E1BFV0	KPNB1		Yes			8.37106	3.79305	5.79177	9.52244	2.29446	4.25067	5.78285	3.9619	8.33411	10.6545	14.7445	8.80202	12.9496	10.6833	23.9368	11.6246		3.06541	1.92336	2.534	3.25133	1.19816	2.08769	2.53178	1.98619	3.05903	3.4134	3.88211	3.13783	3.69484	3.41728	4.58116	3.53911
Sec1 family domain containing 1	E1BG76	SCFD1					7.39121	4.8686	2.9349	5.00645	5.47009	4.48574	4.34968	3.14145	3.80741	18.2146	2.05509	2.44759	7.24588	3.41551	3.93791	6.30944		2.88581	2.28351	1.55331	2.32379	2.45156	2.16535	2.12091	1.65143	1.92881	4.18702	1.0392	1.29136	2.85716	1.7721	1.97743	2.65751
Adducin 1	E1BHK2	ADD1		Yes			4.74343	4.92365	8.32296	8.36157	8.95053	12.0905	8.68801	11.1269	5.99164	15.7206	2.65707	9.6253	24.5009	8.01088	5.37231	2.91329		2.24593	2.29973	3.0571	3.06377	3.16197	3.5958	3.11903	3.47598	2.58295	3.97459	1.40984	3.26683	4.61476	3.00196	2.42554	1.54265
HDGF like 3	E1BHR3	HDGFL3		Yes			11.3509	10.3852	6.49181	9.46704	12.8522	9.2134	12.5446	10.7404	5.74685	13.21	23.9681	7.73239	14.2751	6.51787	7.1875	8.61523		3.50474	3.37645	2.69862	3.24291	3.68394	3.20373	3.649	3.42498	2.52277	3.72356	4.58304	2.95091	3.83543	2.7044	2.84549	3.10689
Heteroous nuclear ribonucleoprotein L	E1BIB4	HNRNPL		Yes			7.26195	7.36792	11.5406	11.4494	12.2853	6.41744	9.96938	11.9411	9.0108	8.07848	10.2766	8.57049	6.8045	8.21725	11.1742	8.75724		2.86036	2.88126	3.52865	3.5172	3.61887	2.682	3.3175	3.57787	3.17166	3.01408	3.36129	3.09938	2.76649	3.03866	3.4821	3.13048
Tripartite motif containing 28	E1BJG5	TRIM28					25.6844	22.4569	26.2226	20.6196	18.746	9.2241	33.9474	21.2691	21.697	16.1518	20.1121	24.5478	65.894	34.739	25.65	13.9692		4.68282	4.48908	4.71274	4.36594	4.22851	3.20541	5.08523	4.41068	4.43943	4.01362	4.32999	4.61752	6.04208	5.11849	4.68089	3.80418
Desmoplakin	E1BKT9	DSP		Yes			7.60157	39.9887	7.2295	11.1052	11.1897	9.91804	11.5828	14.4481	8.02757	9.10633	5.84382	6.24784	15.2137	6.31799	6.95381	9.55199		2.9263	5.32152	2.8539	3.47316	3.4841	3.31006	3.53391	3.85281	3.00496	3.18687	2.54691	2.64336	3.9273	2.65947	2.7978	3.2558
Valine--tRNA ligase	E1BLV6	VARS1		Yes			6.01119	7.83482	11.4486	4.42672	6.72293	5.99311	9.72542	6.41544	12.4262	15.2306	8.1435	9.21529	9.24195	10.6722	7.93001	10.9871		2.58765	2.9699	3.51711	2.14624	2.74909	2.58331	3.28176	2.68155	3.63531	3.9289	3.02565	3.20403	3.2082	3.41578	2.98732	3.45774
ATP-dependent (S)-NAD(P)H-hydrate dehydratase	E1BNQ4	NAXD		Yes			1.41316	3.70732	3.61538	3.34961	8.90355	4.49279	4.82443	4.08968	5.10017	16.8166	4.68956	7.28888	NA	7.68877	6.38941	3.91005		0.498921	1.89038	1.85415	1.74399	3.15438	2.16761	2.27036	2.03199	2.35055	4.07181	2.22945	2.8657	NA	2.94275	2.67568	1.96719
Reticulon-1	E1BP30	RTN1		Yes	Yes		9.46548	4.09901	4.78171	10.559	9.30554	3.67728	11.0504	5.67917	8.30808	8.14038	3.59929	10.7546	43.5805	9.1048	6.23126	8.04441		3.24268	2.03528	2.25753	3.40041	3.21809	1.87864	3.46603	2.50568	3.05452	3.0251	1.84771	3.42688	5.44561	3.18663	2.63952	3.00799
Aminopeptidase	E1BP91	NPEPPS					3.69477	6.79956	4.5343	4.6555	5.00057	10.2751	6.81162	8.26445	14.0507	15.2859	5.94857	7.78421	9.11632	3.85041	7.51088	7.76364		1.88548	2.76544	2.18088	2.21893	2.32209	3.36108	2.768	3.04692	3.81257	3.93413	2.57254	2.96055	3.18845	1.94501	2.90898	2.95673
Splicing factor proline and glutamine rich	E1BQ37	SFPQ			Yes		16.7149	4.85094	10.1642	7.1485	11.358	10.1544	10.6096	10.5656	18.0703	11.3165	14.096	12.5391	8.12492	7.72902	13.4185	6.43656		4.06306	2.27826	3.34543	2.83764	3.50564	3.34404	3.4073	3.40131	4.17555	3.50035	3.81721	3.64836	3.02235	2.95029	3.74615	2.68629
Transglutaminase 1	F1MBB7	TGM1		Yes			2.27267	29.7177	2.05198	4.91503	2.68154	4.18967	3.3469	4.7789	1.09923	6.44255	2.10754	2.21324	10.8618	9.22729	5.68397	4.92208		1.18439	4.89325	1.03701	2.2972	1.42306	2.06684	1.74283	2.25668	0.136496	2.68763	1.07556	1.14616	3.44119	3.20591	2.5069	2.29927
Keratin 14	F1MC11	KRT14		Yes			5.16546	152.583	5.16939	8.20939	7.85829	13.5605	11.0453	15.7566	5.09265	19.8055	4.80037	9.19313	20.8508	6.88397	11.5555	21.4903		2.3689	7.25345	2.36999	3.03728	2.97422	3.76134	3.46536	3.97789	2.34842	4.30783	2.26314	3.20056	4.38203	2.78324	3.53051	4.42562
IQ motif containing GTPase activating protein 1	F1MC48	IQGAP1		Yes			5.36575	5.09724	3.44617	6.24009	6.00283	6.83473	10.1103	4.54423	3.59871	10.5297	4.7237	6.08141	8.13274	4.10012	5.56495	4.242		2.42378	2.34972	1.78499	2.64157	2.58564	2.77288	3.33775	2.18403	1.84748	3.39639	2.23992	2.60441	3.02374	2.03567	2.47637	2.08475
Synaptotagmin binding cytoplasmic RNA interacting protein	F1MCT8	SYNCRIP		Yes			17.6823	8.3369	32.6784	20.1508	17.1492	6.10451	13.2937	12.2606	19.9024	18.1266	26.3996	9.76425	38.9852	22.2688	17.8268	12.3635		4.14424	3.05951	5.03027	4.33277	4.10007	2.60988	3.73267	3.61595	4.31487	4.18004	4.72244	3.28751	5.28486	4.47695	4.15598	3.62802
Ribosome binding protein 1	F1MDC1	RRBP1		Yes	Yes		3.5408	3.82731	4.1609	9.32142	2.41266	NA	6.5371	3.44498	2.92052	8.0359	5.93821	3.61495	14.6459	4.97713	5.19406	4.14249		1.82408	1.93633	2.05689	3.22055	1.27062	NA	2.70865	1.7845	1.54623	3.00646	2.57003	1.85398	3.87243	2.31531	2.37686	2.0505
Cytoskeleton associated protein 4	F1ME65	CKAP4		Yes	Yes		15.3578	12.2189	32.6408	14.8528	8.34066	5.05787	11.2992	14.1492	12.3245	9.14345	14.3842	7.33734	6.74124	13.0409	5.56305	18.8923		3.9409	3.61104	5.02861	3.89267	3.06016	2.33853	3.49815	3.82265	3.62346	3.19274	3.84642	2.87526	2.75301	3.70497	2.47588	4.23973
Desmoglein 2	F1MFC2	DSG2			Yes		10.5655	7.58416	7.66626	14.5807	12.4024	12.5072	10.1628	10.7749	15.0946	8.54753	4.8714	10.35	7.82169	11.1353	8.10087	13.9034		3.40129	2.92299	2.93852	3.86599	3.63255	3.64469	3.34522	3.4296	3.91596	3.09551	2.28434	3.37156	2.96748	3.47706	3.01808	3.79737
Intraflagellar transport 122	F1MG59	IFT122		Yes			6.1928	6.02698	4.43708	2.77923	4.63828	9.05209	3.62719	3.78941	3.45998	10.1099	4.06512	4.18168	7.01797	2.55228	4.96601	3.48551		2.63059	2.59144	2.14961	1.47469	2.21359	3.17825	1.85885	1.92197	1.79076	3.33769	2.0233	2.06408	2.81105	1.35178	2.31209	1.80137
Lamin B2	F1MJI7	LMNB2					2.72765	3.75001	4.80763	3.7263	4.90545	5.50015	5.64221	3.42558	5.04965	7.68126	6.56288	8.24382	5.05134	5.09054	5.21608	3.62369		1.44766	1.90689	2.26533	1.89774	2.29439	2.45947	2.49626	1.77635	2.33618	2.94134	2.71433	3.04331	2.33667	2.34782	2.38297	1.85746
Dynein axonemal heavy chain 9	F1MJJ0	DNAH9		Yes			4.9358	4.15409	1.69713	5.8542	3.65023	5.35086	0.954516	1.08725	2.0223	7.80913	1.31949	2.17287	12.7205	2.47767	2.67195	1.4198		2.30329	2.05453	0.763098	2.54947	1.86799	2.41977	-0.067158	0.120683	1.016	2.96516	0.399978	1.1196	3.66908	1.30899	1.4179	0.505693
Sulfide quinone oxidoreductase	F1MKF8	SQOR		Yes			9.45458	38.4697	17.6164	15.0123	26.2255	12.6302	10.993	21.7797	32.838	10.047	23.3425	25.5159	24.8783	15.301	10.9727	16.7713		3.24101	5.26565	4.13884	3.90807	4.7129	3.65881	3.45851	4.44491	5.0373	3.32869	4.54489	4.67333	4.63682	3.93555	3.45585	4.06792
Nucleoside-triphosphatase, cancer-related	F1MM52	NTPCR		Yes			3.50732	4.551	6.3936	12.5698	7.48961	13.8132	6.17125	5.82865	4.12655	7.98029	5.24559	6.82419	3.94251	5.02574	6.21722	5.10842		1.81037	2.18618	2.67663	3.65189	2.90489	3.78798	2.62556	2.54316	2.04493	2.99644	2.39111	2.77066	1.97912	2.32934	2.63627	2.35288
Myosin heavy chain 14	F1MM57	MYH14		Yes			7.33891	7.33156	9.13417	5.97156	4.06861	8.18926	8.28409	10.6653	12.2716	11.4853	10.214	10.4525	16.7137	10.9839	9.53208	12.1292		2.87557	2.87412	3.19127	2.57811	2.02454	3.03373	3.05034	3.41486	3.61726	3.52172	3.35248	3.38578	4.06296	3.45731	3.25279	3.60042
Interleukin enhancer binding factor 3	F1MMA0	ILF3		Yes			13.9161	10.3678	15.9765	12.3616	7.24591	8.75821	11.1436	8.02652	10.0398	26.982	18.9997	10.0418	193.082	10.5816	19.2202	10.3666		3.79868	3.37404	3.99788	3.62779	2.85717	3.13064	3.47815	3.00477	3.32765	4.75393	4.2479	3.32795	7.59307	3.40348	4.26455	3.37387
H1.10 linker histone	F1MMU4	H1-10					32.9256	19.3949	24.0873	30.3707	28.0659	22.8315	17.5585	14.3368	16.4601	10.9823	14.7752	10.5367	9.10853	16.0636	7.10449	13.3712		5.04114	4.2776	4.5902	4.92461	4.81075	4.51295	4.1341	3.84165	4.0409	3.45711	3.88511	3.39734	3.18722	4.00573	2.82873	3.74106
RAB5B, member RAS onco family	F1MNI4	RAB5B		Yes			7.19198	6.3655	10.7883	6.93219	11.7742	9.51313	13.435	15.2621	9.46926	10.0831	9.15668	4.32516	5.37593	5.46315	10.7273	9.71735		2.84639	2.67027	3.43139	2.79331	3.55756	3.24992	3.74792	3.93188	3.24325	3.33386	3.19483	2.11275	2.42651	2.44973	3.42321	3.28056
Myosin heavy chain 9	F1MQ37	MYH9					8.89379	4.92291	6.43448	5.51143	6.36544	9.7337	12.8426	5.87398	8.26171	12.0154	12.5667	8.17545	14.4445	6.1071	7.66196	10.4177		3.1528	2.29951	2.68582	2.46243	2.67026	3.28299	3.68287	2.55434	3.04644	3.58682	3.65153	3.0313	3.85245	2.61049	2.93771	3.38097
Tumor associated calcium signal transducer 2	F1MSN2	TACSTD2					9.65787	8.33954	4.01865	5.1453	12.7274	5.67667	5.63642	8.31546	11.0965	47.9724	6.35197	6.47794	485.461	3.48423	6.48034	8.02778		3.27171	3.05997	2.00671	2.36325	3.66986	2.50505	2.49478	3.0558	3.47203	5.58413	2.6672	2.69554	8.92321	1.80084	2.69607	3.005
IQ motif containing GTPase activating protein 2	F1MTR1	IQGAP2		Yes			5.61516	7.32451	4.48471	6.12495	4.404	4.80261	5.71353	5.35608	7.25595	9.83914	5.12309	10.5691	9.52913	9.4678	8.06144	4.58891		2.48933	2.87273	2.16502	2.6147	2.13881	2.26382	2.51438	2.42118	2.85916	3.29853	2.35701	3.40179	3.25235	3.24303	3.01104	2.19815
Keratin 8	F1MU12	KRT8		Yes			59.1716	39.7325	58.726	47.0311	67.7613	61.4221	50.3728	48.4778	53.6883	36.4041	38.4958	54.0294	20.3717	40.9291	46.5024	23.2102		5.88683	5.31225	5.87593	5.55554	6.08239	5.94069	5.65457	5.59925	5.74654	5.18603	5.26663	5.75567	4.34849	5.35505	5.53923	4.53669
60 kDa heat shock protein, mitochondrial	F1MUZ9	HSPD1					10.276	4.04698	9.80032	6.28824	6.1943	7.37393	9.05992	8.42647	12.5134	9.14334	5.69045	8.62628	11.4577	9.1276	9.17391	6.64831		3.36121	2.01684	3.29283	2.65266	2.63094	2.88243	3.1795	3.07493	3.6454	3.19272	2.50854	3.10874	3.51825	3.19024	3.19754	2.73299
Proteasome 26S subunit, ATPase 3	F1MWE0	PSMC3		Yes			2.69699	5.55788	2.26672	3.69967	1.82498	4.42168	2.01693	4.56409	3.89206	32.6065	2.35476	3.90875	54.1932	2.68066	2.78124	4.84207		1.43135	2.47454	1.18061	1.8874	0.867881	2.14459	1.01216	2.19033	1.96053	5.02709	1.23558	1.96671	5.76004	1.42259	1.47573	2.27562
Corneodesmosin	F1MWJ0	CDSN			Yes		3.51042	626.568	2.94237	4.48205	3.48931	26.7095	13.824	26.25	1.54887	18.333	1.90136	2.07617	39.9616	3.01794	3.59743	164.628		1.81164	9.29133	1.55698	2.16416	1.80294	4.73928	3.7891	4.71425	0.631219	4.19637	0.927028	1.05392	5.32054	1.59357	1.84697	7.36307
Electron transfer flavoprotein subunit alpha	F1MWR3	ETFA					15.1011	10.1569	10.1406	13.9793	11.3078	9.91469	5.85624	13.5071	14.7465	11.2472	13.7681	9.29051	10.1864	12.1888	5.9689	13.2563		3.91658	3.34439	3.34207	3.80523	3.49924	3.30957	2.54998	3.75565	3.8823	3.4915	3.78326	3.21576	3.34857	3.60749	2.57747	3.7286
Eukaryotic translation initiation factor 4 gamma 1	F1MX04	EIF4G1		Yes			2.37646	4.47604	4.82481	4.01421	3.58747	3.183	13.3265	4.89153	2.7829	15.9024	5.22888	2.46112	7.05126	4.83443	5.03656	3.61922		1.24881	2.16222	2.27047	2.00512	1.84297	1.67039	3.73622	2.29029	1.47659	3.99118	2.3865	1.29931	2.81788	2.27335	2.33244	1.85568
Matrin 3	F1MXI4	MATR3					21.6078	20.6944	14.792	24.8635	18.349	15.5354	14.4852	14.1537	11.3313	12.035	12.3543	15.1363	7.67811	17.4709	15.4936	9.68799		4.43348	4.37117	3.88675	4.63596	4.19763	3.95749	3.85651	3.82311	3.50224	3.58917	3.62694	3.91994	2.94075	4.12688	3.9536	3.2762
Spectrin beta chain	F1MYC9	SPTBN1					15.7704	15.6351	8.56486	17.9158	15.6129	15.8462	15.9011	8.22505	11.417	9.34905	8.28951	5.54122	11.4357	8.56176	15.3291	9.18846		3.97914	3.96672	3.09843	4.16316	3.96467	3.98606	3.99105	3.04002	3.51311	3.22482	3.05129	2.4702	3.51547	3.09791	3.9382	3.19982
Lamin A/C	F1MYG5	LMNA		Yes			20.1848	25.3373	25.0449	29.5129	33.7106	18.5879	25.6297	24.3406	11.3886	9.93361	8.76528	12.5416	13.9898	22.1485	16.0493	25.4339		4.3352	4.66319	4.64644	4.88327	5.07513	4.2163	4.67974	4.6053	3.50952	3.31232	3.1318	3.64865	3.80631	4.46914	4.00444	4.66868
Aldo-keto reductase family 7 member A2	F1MZC0	AKR7A2		Yes			8.27249	18.1022	8.64593	8.90196	10.7568	13.9192	19.8753	13.6547	7.15662	10.9625	5.2002	3.91672	14.2647	7.66699	3.83339	6.82842		3.04832	4.17809	3.11202	3.15412	3.42718	3.799	4.31291	3.77133	2.83928	3.45451	2.37857	1.96964	3.83437	2.93866	1.93862	2.77155
glutamine--fructose-6-phosphate transaminase (isomerizing)	F1MZY2	GFPT1		Yes			3.19495	2.00339	5.0834	2.84234	2.5191	4.12599	2.09199	2.8191	3.14875	9.58606	3.14975	4.59688	6.53406	3.23447	2.40185	5.19692		1.67579	1.00244	2.34579	1.50708	1.33291	2.04474	1.06488	1.49523	1.65478	3.26094	1.65524	2.20065	2.70798	1.69353	1.26415	2.37766
Ig-like domain-containing protein	F1N160			Yes			8.00338	9.13629	2.56265	8.72368	16.1866	5.51295	1.28797	7.50808	1.57293	9.99303	NA	6.6248	8.38007	4.05916	2.75411	5.51897		3.00061	3.19161	1.35764	3.12494	4.01673	2.46282	0.365095	2.90844	0.653457	3.32092	NA	2.72788	3.06696	2.02118	1.46158	2.4644
Filamin A	F1N169	FLNA		Yes			4.13726	5.00599	4.85181	4.03748	7.23993	5.92533	12.116	9.15158	3.22266	10.4383	5.34693	3.26227	18.3975	5.77722	5.7718	6.6728		2.04867	2.32365	2.27852	2.01345	2.85598	2.5669	3.59884	3.19402	1.68825	3.38381	2.41871	1.70588	4.20144	2.53038	2.52902	2.73829
Ubiquilin 1	F1N1A3	UBQLN1		Yes			3.88901	22.5448	14.1664	18.162	6.17044	6.54759	8.47923	8.67803	13.3306	15.1504	7.57013	4.40229	9.00164	7.65589	16.0828	8.06822		1.9594	4.49472	3.8244	4.18285	2.62537	2.71096	3.08393	3.11737	3.73667	3.92128	2.92032	2.13825	3.17019	2.93657	4.00745	3.01225
Periplakin	F1N2K8	PPL					3.94149	5.86592	3.01304	6.23468	3.74195	5.08028	5.4185	4.69802	4.27053	4.33436	4.09049	9.92781	25.7172	4.20134	2.36513	5.29838		1.97874	2.55236	1.59122	2.64032	1.90379	2.34491	2.43789	2.23205	2.09442	2.11582	2.03227	3.31148	4.68466	2.07085	1.24192	2.40555
Prostaglandin reductase 1	F1N2W0	PTGR1		Yes			16.6671	13.1072	4.26532	9.59935	16.73	10.5988	8.87193	4.29615	10.9747	34.2541	4.77049	18.2297	6.94238	7.49962	13.0148	1.19191		4.05893	3.71229	2.09265	3.26294	4.06436	3.40583	3.14925	2.10305	3.45611	5.09821	2.25414	4.18822	2.79543	2.90682	3.70208	0.253272
Ribosomal protein L22	F1N301	RPL22		Yes			39.6054	33.992	51.8574	41.0393	44.562	41.7515	49.7954	47.363	43.4807	12.5796	38.9171	20.3362	6.27404	20.8615	33.8698	38.4554		5.30763	5.08712	5.69648	5.35893	5.47774	5.38376	5.63794	5.56569	5.4423	3.65302	5.28233	4.34598	2.64939	4.38277	5.08193	5.26512
Hydroxyacyl-CoA dehydrogenase	F1N338	HADH		Yes			27.9954	11.278	11.7686	21.7075	4.67701	5.19029	6.7917	2.79718	4.99699	6.00637	9.79327	12.4779	8.02401	2.36809	13.9362	4.67914		4.80712	3.49544	3.55687	4.44012	2.22559	2.37581	2.76377	1.48398	2.32106	2.58649	3.29179	3.6413	3.00432	1.24372	3.80076	2.22624
Anterior gradient 2, protein disulphide isomerase family member	F1N3J3	AGR2					174.202	83.8798	375.493	152.939	58.5292	52.5439	87.1895	257.638	79.772	22.5717	41.6569	41.4586	23.2863	281.092	18.004	477.14		7.44462	6.39025	8.55264	7.25681	5.87108	5.71545	6.44608	8.0092	6.31781	4.49644	5.38048	5.3736	4.54141	8.1349	4.17024	8.89827
Reticulon-4	F1N405	RTN4					35.1836	42.5622	35.5317	34.6716	58.5768	32.4407	29.8706	34.7294	27.8297	23.8117	18.8918	16.3799	21.6694	52.2705	9.97615	16.2908		5.13683	5.4115	5.15104	5.11568	5.87226	5.01973	4.90065	5.11809	4.79855	4.5736	4.23969	4.03386	4.43759	5.70792	3.31848	4.02598
ATP-dependent RNA helicase	F1N5H8	DDX31		Yes			35.512	20.5182	29.7229	39.4867	36.888	22.4373	44.7866	26.6653	42.3129	8.95104	26.1423	21.7235	9.57941	26.5557	28.5531	19.3786		5.15024	4.35883	4.8935	5.30329	5.20508	4.48783	5.485	4.73689	5.40303	3.16206	4.70831	4.44119	3.25994	4.73095	4.83558	4.27639
Dolichyl-diphosphooligosaccharide--protein glycosyltransferase 48 kDa subunit	F1N632	DDOST		Yes	Yes		20.3751	7.80826	20.4449	16.5342	10.9998	8.61772	12.638	18.5428	19.4662	11.488	14.5306	13.1087	7.99014	14.5377	13.2963	24.8758		4.34873	2.965	4.35367	4.04739	3.45941	3.10731	3.6597	4.21278	4.2829	3.52205	3.86102	3.71246	2.99822	3.86173	3.73295	4.63667
Fatty acid synthase	F1N647	FASN		Yes			5.92077	8.67758	9.08793	3.2931	4.49044	3.29023	4.2984	3.24939	5.82747	8.02716	5.54712	8.58615	9.24985	5.13978	4.04442	4.37252		2.56578	3.11729	3.18395	1.71945	2.16686	1.71819	2.1038	1.70017	2.54287	3.00489	2.47174	3.10201	3.20943	2.36171	2.01593	2.12847
Nuclear mitotic apparatus protein 1	F1N7I5	NUMA1		Yes			3.43445	5.9995	2.79639	5.06589	3.10008	2.76123	3.88094	2.26235	5.69697	10.6733	7.66567	7.0343	10.0733	5.33458	6.37436	2.76873		1.78008	2.58484	1.48356	2.34082	1.6323	1.46531	1.95641	1.17782	2.51019	3.41593	2.93841	2.81441	3.33247	2.41538	2.67228	1.46923
Interleukin enhancer binding factor 2	F2Z4E7	ILF2		Yes			21.1433	8.31073	20.0951	16.209	17.898	13.4459	14.3483	14.289	17.1525	8.53603	18.0244	12.9442	11.311	8.79031	13.0083	8.49289		4.40213	3.05497	4.32877	4.01873	4.16173	3.7491	3.84281	3.83683	4.10034	3.09356	4.17188	3.69423	3.49965	3.13591	3.70136	3.08626
Nucleobindin 2	F6Q8A8	NUCB2					2.95362	3.22388	3.35438	1.87455	4.48175	5.476	2.25003	3.14252	3.35695	8.53551	4.35234	4.16604	4.84433	4.97547	2.68616	2.92881		1.56248	1.6888	1.74604	0.906543	2.16406	2.45312	1.16994	1.65192	1.74715	3.09348	2.12179	2.05868	2.2763	2.31483	1.42555	1.55031
phosphoglucomutase (alpha-D-glucose-1,6-bisphosphate-dependent)	F6QEU6	PGM2			Yes		2.38262	3.43185	4.12842	3.8839	3.2644	9.26831	3.063	2.53283	10.563	15.5443	13.0797	11.2919	11.0079	6.67697	7.9945	4.07019		1.25255	1.77899	2.04559	1.95751	1.70682	3.21231	1.61494	1.34075	3.40095	3.95831	3.70925	3.49722	3.46046	2.73919	2.99901	2.0251
Protein disulfide-isomerase A6	F6QH94	PDIA6					29.0288	14.4347	55.5772	17.5655	16.3437	17.3047	15.7383	33.4898	14.0171	18.4242	11.603	10.5877	8.04483	38.6533	3.44207	71.5982		4.85941	3.85147	5.79642	4.13467	4.03067	4.11309	3.97621	5.06565	3.80911	4.20353	3.53642	3.40431	3.00806	5.27252	1.78328	6.16185
Cytochrome P450, family 27, subfamily A, polypeptide 1	F6QQE8	CYP27A1		Yes			2.61248	3.21984	5.44297	6.03076	2.159	7.51702	3.13373	2.89638	6.62404	6.01375	6.73758	8.96355	13.0272	4.01901	5.02499	2.83836		1.38542	1.68699	2.44439	2.59234	1.11037	2.91016	1.64788	1.53425	2.72771	2.58827	2.75223	3.16407	3.70346	2.00684	2.32912	1.50506
Epoxide hydrolase 2	F6QS88	EPHX2					8.37571	11.5181	8.68312	8.91935	13.7484	13.2156	13.2549	23.4351	19.0615	9.97769	15.0447	22.8798	9.94482	50.5202	23.7962	35.1582		3.06621	3.52583	3.11821	3.15694	3.7812	3.72417	3.72845	4.5506	4.25259	3.31871	3.91118	4.516	3.31394	5.65879	4.57266	5.13579
Keratin 18	F6S1Q0	KRT18		Yes			30.1896	17.0021	24.3866	20.4861	24.6474	22.7684	29.861	35.4523	35.54	33.3608	31.8796	28.619	14.6868	27.2304	38.1767	28.8159		4.91598	4.08764	4.60801	4.35658	4.62337	4.50896	4.90019	5.14781	5.15137	5.06008	4.99456	4.8389	3.87645	4.76715	5.25462	4.84879
Keratin 9	G3MX98	KRT9			Yes		28.9568	38.9438	16.463	34.1239	58.5008	34.079	29.9628	24.8634	35.4498	22.7835	20.0436	16.5515	9.88858	25.7607	15.5536	18.6557		4.85583	5.28332	4.04115	5.09271	5.87038	5.09081	4.9051	4.63595	5.14771	4.50992	4.32507	4.04889	3.30576	4.6871	3.95918	4.22154
PDZ and LIM domain 5	G3MY19	PDLIM5					3.86858	4.47146	3.14934	4.25592	2.8785	4.39563	6.5588	4.79889	7.0426	8.66379	3.27184	4.0756	10.1289	4.67818	4.44251	6.31142		1.9518	2.16075	1.65505	2.08947	1.52532	2.13607	2.71343	2.2627	2.81611	3.115	1.7101	2.02701	3.34041	2.22595	2.15138	2.65796
Keratin 2	G3MZ71	KRT2		Yes			21.9332	487.697	15.5423	25.2148	22.1699	38.1145	45.311	21.5582	12.4229	144.385	76.7587	94.0443	133.339	66.4698	203.615	387.502		4.45504	8.92984	3.95813	4.6562	4.47053	5.25227	5.50179	4.43016	3.63493	7.17377	6.26226	6.55527	7.05896	6.05463	7.6697	8.59806
Keratin, type II cytoskeletal 1	G3N0V2	KRT1		Yes			22.7976	173.131	21.8987	68.4878	4.44381	24.4096	16.5285	46.1617	3.61525	295.594	35.7436	45.4756	143.681	13.7735	14.5536	21.796		4.51081	7.43572	4.45277	6.09778	2.1518	4.60938	4.04689	5.52863	1.85409	8.20747	5.15961	5.50702	7.16672	3.78382	3.86331	4.44599
Potassium channel tetramerization domain containing 12	G3N3D4	KCTD12		Yes			2.74613	5.21229	2.34367	3.54523	4.25347	2.35117	1.60814	3.1162	28.6952	8.78473	25.2597	19.3418	24.5897	4.94982	15.9681	7.50302		1.4574	2.38192	1.22877	1.82588	2.08864	1.23338	0.685396	1.63979	4.84274	3.135	4.65876	4.27365	4.61998	2.30737	3.99712	2.90747
Aldehyde dehydrogenase 1 family member A2	G3X6U1	ALDH1A2		Yes			8.2157	3.67123	6.42485	3.57305	8.99344	7.52081	11.6312	7.48434	2.89197	10.7056	2.25113	3.0973	7.27308	4.24125	3.81858	3.26294		3.03838	1.87626	2.68366	1.83715	3.16887	2.91089	3.53993	2.90388	1.53205	3.4203	1.17065	1.63101	2.86257	2.08449	1.93304	1.70617
RNA helicase DDX3X	G5E631	DDX3X		Yes			7.92436	5.02366	1.43017	5.26344	4.48763	3.23175	3.8218	2.51534	6.01188	8.01767	2.84764	5.10499	8.32905	2.26919	3.29856	2.93302		2.98629	2.32874	0.516192	2.39601	2.16595	1.69231	1.93425	1.33076	2.58782	3.00318	1.50977	2.35191	3.05815	1.18218	1.72184	1.55239
Keratin 6A	M0QVY0	KRT6A		Yes			6.10806	200.795	7.30702	16.7299	11.0543	11.8202	33.9473	57.6797	4.12109	93.5608	19.7271	15.202	10.6949	10.2096	16.6723	57.0369		2.61071	7.64958	2.86928	4.06436	3.46653	3.56319	5.08522	5.84999	2.04303	6.54783	4.3021	3.92619	3.41885	3.35185	4.05938	5.83382
3-hydroxyacyl-CoA dehydrogenase type-2	O02691	HSD17B10		Yes			7.38047	8.6651	7.82814	16.0114	10.6356	9.66464	12.4594	11.4095	17.543	9.79617	21.385	40.0508	8.78424	13.0951	23.989	22.3697		2.88371	3.11522	2.96867	4.00103	3.41082	3.27272	3.63916	3.51217	4.13283	3.29222	4.41853	5.32376	3.13492	3.71095	4.5843	4.48347
Craniofacial development protein 2	O02751	CFDP2		Yes			16.0295	25.3162	13.6113	21.224	14.3955	8.9892	16.3253	12.8284	12.974	11.4856	14.8968	16.4867	7.66081	10.2318	18.2586	13.0944		4.00265	4.66199	3.76674	4.40762	3.84754	3.16819	4.02904	3.68127	3.69755	3.52175	3.89693	4.04323	2.9375	3.35498	4.19051	3.71088
40S ribosomal protein S2	O18789	RPS2					4.95902	5.18795	5.55241	8.19909	3.03038	5.49732	3.84348	4.72295	5.0844	8.19626	4.28752	4.9481	9.00386	4.99933	6.1729	7.39404		2.31006	2.37516	2.47311	3.03546	1.5995	2.45873	1.94241	2.23969	2.34608	3.03497	2.10014	2.30687	3.17054	2.32174	2.62595	2.88636
Trifunctional enzyme subunit beta, mitochondrial	O46629	HADHB		Yes			11.297	12.5407	6.22463	4.24895	20.7452	8.47361	14.5182	10.8113	20.3139	7.82352	13.7065	10.1155	14.3291	9.05609	9.85105	12.7937		3.49787	3.64855	2.63799	2.08711	4.3747	3.08298	3.85979	3.43447	4.34439	2.96782	3.77679	3.33849	3.84088	3.17889	3.30028	3.67736
Peroxiredoxin-6	O77834	PRDX6		Yes			78.6034	47.8824	61.4738	77.4812	67.9129	85.9879	56.3982	89.4111	119.727	18.0243	80.3302	77.6796	17.9001	148.903	121.447	105.168		6.29652	5.58142	5.9419	6.27577	6.08561	6.42606	5.81758	6.48238	6.90361	4.17187	6.32787	6.27946	4.1619	7.21823	6.92419	6.71655
Thioredoxin	O97680	TXN					36.0976	14.1578	32.4047	31.3392	27.3157	29.8309	43.7664	8.34147	45.2937	13.2967	54.7236	55.1129	21.3336	34.7769	33.5236	11.4902		5.17383	3.82353	5.01813	4.9699	4.77166	4.89874	5.45175	3.0603	5.50124	3.733	5.77409	5.78432	4.41506	5.12006	5.0671	3.52233
Cytochrome c oxidase subunit 5B, mitochondrial	P00428	COX5B					12.1968	5.10769	7.69354	7.54969	12.2854	10.697	8.65507	8.80467	19.0266	10.6372	8.98045	15.0831	5.50577	8.43358	10.9557	7.29642		3.60843	2.35267	2.94365	2.91642	3.61887	3.41914	3.11355	3.13827	4.24994	3.41104	3.16679	3.91486	2.46094	3.07615	3.45362	2.86719
Catalase	P00432	CAT		Yes			5.75469	3.23847	1.80524	2.99692	2.61898	3.31276	2.00213	1.68431	1.53143	6.34237	2.06521	3.34734	12.1176	3.31227	2.62187	1.27252		2.52474	1.69531	0.852192	1.58348	1.38901	1.72804	1.00153	0.752158	0.614877	2.66502	1.04629	1.74302	3.59903	1.72782	1.3906	0.347693
Glutathione peroxidase 1	P00435	GPX1		Yes			16.8074	14.0768	19.8311	46.7302	37.82	31.7256	17.0645	18.9229	10.5883	16.116	11.6147	15.682	15.3356	22.04	5.34498	12.3624		4.07103	3.81525	4.30969	5.54628	5.24108	4.98758	4.09293	4.24206	3.4044	4.01042	3.53788	3.97104	3.93881	4.46205	2.41818	3.62789
Adenylate kinase isoenzyme 1	P00570	AK1					11.2959	7.83132	10.784	9.10756	9.52434	12.0193	7.81873	10.696	19.9988	18.062	6.18232	6.96893	15.8078	9.33962	11.4621	4.72628		3.49773	2.96926	3.43082	3.18706	3.25162	3.58729	2.96693	3.419	4.32184	4.17489	2.62815	2.80094	3.98257	3.22336	3.51881	2.24071
Thiosulfate sulfurtransferase	P00586	TST		Yes			18.5413	55.4985	40.4391	23.6361	39.2089	40.995	28.2673	33.4254	20.6473	14.5131	15.7647	39.472	762.085	17.8138	10.7347	21.0722		4.21267	5.79438	5.33768	4.56292	5.29311	5.35738	4.82106	5.06287	4.36788	3.85929	3.97862	5.30276	9.57381	4.15492	3.4242	4.39727
ATP synthase subunit beta, mitochondrial	P00829	ATP5F1B		Yes			14.8643	9.49072	9.03063	9.04335	16.7108	9.31156	10.21	10.3784	16.8055	15.9368	22.1691	15.8649	14.6906	15.3714	17.054	13.2505		3.89378	3.24652	3.17483	3.17686	4.06271	3.21902	3.35191	3.37551	4.07086	3.99429	4.47048	3.98776	3.87682	3.94218	4.09204	3.72798
Carbonic anhydrase 2	P00921	CA2					4.71116	3.23027	4.58759	5.70048	4.55906	11.1483	8.79398	9.75473	1.07922	8.58813	2.10666	2.79858	NA	12.0906	2.48902	15.7143		2.23608	1.69165	2.19774	2.51108	2.18874	3.47875	3.13652	3.2861	0.109992	3.10234	1.07496	1.48469	NA	3.59582	1.31558	3.97401
Hemoglobin subunit alpha	P01966	HBA					44.8917	8.18718	32.8382	31.5489	11.7314	13.4466	2.95653	16.8791	5.15113	10.3145	7.06397	5.33075	31.993	23.5662	6.41024	7.03005		5.48838	3.03337	5.0373	4.97952	3.5523	3.74917	1.56391	4.07717	2.36489	3.3666	2.82048	2.41434	4.99968	4.55865	2.68038	2.81353
Hemoglobin subunit beta	P02070	HBB		Yes			38.7296	4.81682	38.8168	28.8086	9.60997	23.8487	1.70952	18.2041	2.30842	8.98596	6.26673	5.69414	53.2451	14.3301	5.72054	15.7061		5.27537	2.26808	5.27861	4.84843	3.26453	4.57584	0.773592	4.1862	1.2069	3.16767	2.64771	2.50948	5.73458	3.84097	2.51615	3.97325
Collagen alpha-1(I) chain	P02453	COL1A1					3.71878	20.3049	16.6687	30.4132	18.1172	16.57	7.46533	11.3601	25.07	15.7532	80.188	10.2771	9.55255	123.9	64.4442	30.3158		1.89483	4.34375	4.05907	4.92663	4.17929	4.0505	2.90021	3.5059	4.64789	3.97757	6.32532	3.36136	3.25589	6.95303	6.00998	4.922
Profilin-1	P02584	PFN1		Yes			35.4147	21.4262	38.9187	36.8322	45.3005	47.7956	56.3799	50.9192	51.2217	16.4587	42.7897	65.3307	15.0263	35.6248	60.4277	61.9408		5.14628	4.4213	5.28239	5.2029	5.50146	5.57881	5.81711	5.67014	5.67868	4.04078	5.41919	6.02969	3.90941	5.15481	5.91714	5.95282
Alpha-S1-casein	P02662	CSN1S1					2.76418	140.969	3.61243	3.60467	1.76278	3.50201	2.46956	2.83133	1.68231	11.8888	1.95662	3.27443	10.8962	2.679	2.92434	2.02781		1.46685	7.13924	1.85297	1.84987	0.817849	1.80818	1.30425	1.50148	0.750445	3.57154	0.968363	1.71125	3.44576	1.42169	1.54811	1.01992
Alpha-S2-casein	P02663	CSN1S2					4.23195	180.446	2.71025	4.87081	1.14033	3.0955	1.43237	1.86414	1.39488	10.2879	2.00896	2.82757	29.9795	38.8528	28.7639	0.713737		2.08132	7.49542	1.43843	2.28416	0.189457	1.63017	0.518403	0.898514	0.480144	3.36287	1.00645	1.49956	4.9059	5.27995	4.84619	-0.486536
Kappa-casein	P02668	CSN3					2.79387	622.677	5.53112	4.70542	1.33717	4.67841	1.17681	3.24422	1.50502	13.2033	4.50362	4.65771	15.309	3.02324	2.531	2.08989		1.48227	9.28234	2.46757	2.23432	0.419187	2.22602	0.234885	1.69787	0.589779	3.72282	2.17109	2.21962	3.93631	1.59609	1.3397	1.06342
Beta-lactoglobulin	P02754	LGB		Yes			1.57063	46.1602	2.37421	6.55849	1.54025	2.86876	2.68	1.79631	1.8217	21.0494	1.69745	2.96878	75.6197	3.83765	2.5898	1.30363		0.65134	5.52858	1.24745	2.71336	0.623166	1.52043	1.42223	0.845033	0.865288	4.39571	0.763366	1.56987	6.24069	1.94022	1.37284	0.382537
Albumin	P02769	ALB					12.3489	20.058	16.2342	25.7289	44.7186	31.4092	16.3243	20.1271	23.3935	8.63056	28.5562	38.7515	12.5839	34.28	15.0379	15.5348		3.62631	4.32611	4.02096	4.68532	5.4828	4.97311	4.02895	4.33107	4.54804	3.10945	4.83573	5.27618	3.6535	5.0993	3.91054	3.95744
Annexin A2	P04272	ANXA2					35.0432	29.7824	21.877	18.5413	24.736	22.5283	30.1845	26.6078	21.1796	14.2525	15.7579	13.3661	10.5439	26.7117	28.9945	25.0885		5.13106	4.89639	4.45134	4.21267	4.62854	4.49367	4.91574	4.73378	4.4046	3.83314	3.97801	3.7405	3.39833	4.7394	4.85771	4.64896
Protein disulfide-isomerase	P05307	P4HB		Yes			14.3047	8.49734	33.3958	10.5787	12.018	10.0527	14.128	18.4663	12.369	8.80333	16.5716	15.1718	12.9568	19.7107	5.86129	35.192		3.83842	3.08701	5.06159	3.4031	3.58712	3.32951	3.82049	4.20682	3.62866	3.13805	4.05064	3.92332	3.69564	4.30091	2.55122	5.13718
ATP synthase subunit gamma, mitochondrial	P05631	ATP5F1C					5.41286	4.89703	2.73464	3.81549	3.27362	7.5476	5.34199	4.92983	5.00017	6.59907	10.8156	11.7299	10.7996	5.34369	8.21865	4.05259		2.43639	2.29191	1.45135	1.93187	1.71088	2.91602	2.41738	2.30154	2.32198	2.72226	3.43505	3.55212	3.4329	2.41784	3.0389	2.01884
Keratin, type I cytoskeletal 10	P06394	KRT10			Yes		8.60524	256.155	2.79396	20.5319	8.17838	15.617	51.9882	474.375	2.3697	41.7663	20.6764	18.3339	22.6302	10.8442	36.5313	307.443		3.10521	8.00088	1.48231	4.35979	3.03181	3.96505	5.70011	8.88989	1.2447	5.38427	4.36991	4.19644	4.50018	3.43885	5.19106	8.26418
NADH-cytochrome b5 reductase 3	P07514	CYB5R3					2.81113	2.63437	3.98405	3.05806	4.97263	6.45321	4.74012	4.81726	12.5785	13.0588	9.48254	13.7539	6.73743	8.18731	8.87471	3.33989		1.49115	1.39746	1.99424	1.61262	2.31401	2.69002	2.24492	2.26821	3.65288	3.70695	3.24527	3.78177	2.7522	3.03339	3.1497	1.7398
Sterol carrier protein 2	P07857	SCP2		Yes			3.01919	3.28495	2.56549	4.787	5.83694	6.34869	2.47837	4.52157	11.9116	9.48265	7.6326	16.2319	8.99219	3.5988	10.5016	3.50964		1.59416	1.71587	1.35923	2.25912	2.54521	2.66646	1.30939	2.17682	3.57429	3.24529	2.93217	4.02076	3.16867	1.84752	3.39254	1.81132
Keratin, type I cytoskeletal 19	P08728	KRT19		Yes			19.5557	50.6482	39.6152	83.9865	27.873	41.3385	23.2549	17.0546	20.7716	56.1891	19.2014	31.8427	36.9392	17.4077	32.3626	12.729		4.28951	5.66244	5.30798	6.39208	4.8008	5.36941	4.53946	4.09209	4.37654	5.81222	4.26314	4.99289	5.20708	4.12165	5.01626	3.67005
Heterogeneous nuclear ribonucleoprotein A1	P09867	HNRNPA1		Yes			8.73693	10.4264	10.9429	10.1	9.99371	4.25206	14.3154	8.20776	6.0679	7.47576	9.2028	10.598	10.7099	6.1122	7.49014	10.2049		3.12713	3.38217	3.45193	3.33628	3.32102	2.08816	3.8395	3.03699	2.6012	2.90222	3.20207	3.40572	3.42087	2.61169	2.90499	3.35119
Histone H2A.Z	P0C0S4	H2AZ1					10.1632	8.08828	9.97755	3.96749	9.33918	8.57074	5.08758	7.39626	3.93662	8.40175	9.24882	11.1304	6.9963	9.55688	11.8802	4.1626		3.34528	3.01583	3.31868	1.98823	3.2233	3.09942	2.34698	2.8868	1.97696	3.07069	3.20927	3.47643	2.80659	3.25654	3.57048	2.05749
Histone H2A type 1	P0C0S9	H2AC4		Yes			235.09	740.124	333.057	329.147	331.133	400.065	196.283	246.628	207.076	471.473	227.013	808.482	209.117	232.085	231.657	140.735		7.87707	9.53162	8.37962	8.36259	8.37127	8.64409	7.61679	7.94619	7.69402	8.88103	7.82663	9.65907	7.70816	7.85851	7.85584	7.13684
Polyubiquitin-C	P0CH28	UBC		Yes			150.409	260.057	183.174	135.856	168.567	169.96	195.134	170.217	152.237	57.6757	203.832	178.612	30.1511	157.819	163.368	107.471		7.23275	8.02269	7.51707	7.08593	7.39718	7.40905	7.60832	7.41123	7.25018	5.84989	7.67124	7.48068	4.91414	7.30212	7.35198	6.7478
Glyceraldehyde-3-phosphate dehydrogenase	P10096	GAPDH					45.6072	60.4671	70.5981	77.2752	88.7249	125.922	118.2	100.231	56.3565	27.2667	30.7789	52.3921	17.8342	44.7778	40.4932	80.1544		5.51119	5.91808	6.14156	6.27193	6.47127	6.97639	6.88509	6.64719	5.81651	4.76907	4.94387	5.71128	4.15657	5.48471	5.33961	6.32471
Protein S100-A2	P10462	S100A2		Yes			15.2808	8.68246	13.7642	10.9205	33.739	32.7874	25.1754	20.1437	17.7906	12.9955	18.9532	53.154	8.47593	31.947	33.2515	18.2505		3.93365	3.1181	3.78285	3.44897	5.07634	5.03507	4.65394	4.33226	4.15304	3.69994	4.24437	5.73211	3.08337	4.99761	5.05535	4.18986
Dihydrolipoyllysine-residue succinyltransferase component of 2-oxoglutarate dehydrogenase complex, mitochondrial	P11179	DLST		Yes			9.1254	2.67218	14.469	3.43636	7.13449	8.68386	4.57062	4.38185	16.5834	5.41735	21.8665	6.08054	NA	9.7799	17.9452	8.76151		3.18989	1.41802	3.85489	1.78088	2.83481	3.11834	2.19239	2.13154	4.05166	2.43759	4.45065	2.6042	NA	3.28982	4.16553	3.13118
Pyruvate dehydrogenase E1 component subunit beta, mitochondrial	P11966	PDHB					6.59812	13.1461	13.2179	5.93849	10.4945	8.27189	9.56228	6.42372	9.40012	13.1847	8.76731	11.6053	16.0966	11.0575	9.37702	4.23326		2.72205	3.71656	3.72442	2.5701	3.39156	3.04822	3.25735	2.68341	3.23268	3.72079	3.13213	3.53671	4.00869	3.46695	3.22913	2.08177
Aspartate aminotransferase, mitochondrial	P12344	GOT2		Yes			22.3195	19.5303	9.51253	32.1845	40.3607	37.4217	23.8591	37.7363	96.7802	14.2804	59.7444	56.3407	7.4202	30.552	53.487	40.578		4.48023	4.28765	3.24983	5.00829	5.33488	5.2258	4.57647	5.23788	6.59664	3.83596	5.90073	5.81611	2.89146	4.9332	5.74112	5.34263
Annexin A4	P13214	ANXA4		Yes			17.4227	29.5787	27.5253	20.3365	27.0446	35.4095	26.9445	32.3935	9.62014	9.81179	9.16921	9.92714	10.2094	17.7863	14.07	12.0388		4.1229	4.88649	4.78269	4.346	4.75727	5.14607	4.75192	5.01763	3.26606	3.29452	3.1968	3.31138	3.35182	4.1527	3.81455	3.58961
Phosphatidylethanolamine-binding protein 1	P13696	PEBP1					20.1677	27.3931	26.086	18.7431	14.2652	27.8764	33.5116	26.2982	13.5873	9.44573	16.9106	21.0684	74.3573	28.5749	19.0514	38.6268		4.33397	4.77574	4.7052	4.22829	3.83443	4.80097	5.06659	4.71689	3.76419	3.23966	4.07986	4.39701	6.2164	4.83668	4.25183	5.27153
BOLA class I histocompatibility antigen, alpha chain BL3-7	P13753				Yes		8.48671	8.29902	4.93938	8.34959	14.2038	2.64738	10.5606	3.27769	6.84169	10.9513	6.69648	4.31337	11.7029	4.13128	14.681	2.0887		3.08521	3.05294	2.30433	3.06171	3.8282	1.40457	3.40062	1.71268	2.77435	3.45303	2.7434	2.10882	3.54879	2.04659	3.87588	1.0626
Apolipoprotein A-I	P15497	APOA1					7.99804	6.85862	10.1678	2.15539	14.0766	4.61388	3.45781	1.69009	1.99897	12.5138	3.63796	2.31198	7.44218	4.93719	3.50971	2.3599		2.99965	2.77792	3.34594	1.10795	3.81523	2.20598	1.78986	0.757099	0.999256	3.64545	1.86313	1.20913	2.89573	2.30369	1.81135	1.23873
NADH-ubiquinone oxidoreductase 75 kDa subunit, mitochondrial	P15690	NDUFS1					8.47271	4.02013	6.40154	15.2124	6.06964	12.1058	4.35487	3.39387	8.27203	7.08853	8.29256	10.2959	8.041	4.99976	8.63908	2.31298		3.08282	2.00724	2.67842	3.92718	2.60161	3.59763	2.12263	1.76293	3.04824	2.82549	3.05182	3.364	3.00738	2.32186	3.11088	1.20975
Aldo-keto reductase family 1 member B1	P16116	AKR1B1					1.96399	3.29373	1.67526	4.06848	1.36546	3.27543	0.966514	1.05837	9.37468	11.4748	25.493	18.7732	8.284	4.54155	17.9743	1.96963		0.973785	1.71972	0.744381	2.02449	0.449387	1.71169	-0.0491381	0.0818479	3.22877	3.5204	4.67203	4.23061	3.05033	2.18319	4.16787	0.977922
Heat shock cognate 71 kDa protein	P19120	HSPA8		Yes			32.0395	29.5629	33.3605	37.7517	27.3136	31.5164	25.6195	27.4018	20.599	41.8002	27.1312	27.1311	24.6789	18.1438	24.4893	19.2613		5.00178	4.88572	5.06007	5.23847	4.77154	4.97803	4.67917	4.7762	4.3645	5.38544	4.76188	4.76188	4.62521	4.18141	4.61408	4.26763
ATP synthase subunit alpha, mitochondrial	P19483	ATP5F1A		Yes			29.7768	21.9387	27.3053	25.0907	28.3998	29.1777	29.2698	29.2398	31.3043	9.77164	34.1563	24.8287	18.584	33.1847	30.6038	25.988		4.89612	4.45541	4.77111	4.64908	4.82781	4.86679	4.87134	4.86986	4.96829	3.2886	5.09408	4.63394	4.21599	5.05245	4.93564	4.69977
Cadherin 2	P19534	CDH2			Yes		3.93084	5.59485	3.20154	4.31259	3.16962	15.2804	4.47411	3.40232	1.66966	5.09167	2.02057	2.19654	5.7833	2.88294	2.28465	2.59279		1.97484	2.4841	1.67877	2.10855	1.66431	3.93361	2.1616	1.76652	0.739551	2.34814	1.01476	1.13523	2.53189	1.52754	1.19197	1.37451
Rho GDP-dissociation inhibitor 1	P19803	ARHGDIA					15.6225	23.5286	36.3773	30.6921	22.9521	41.5387	38.1471	29.2237	93.9773	53.5091	37.9395	52.3795	33.8471	45.4298	67.387	43.7108		3.96556	4.55634	5.18497	4.93979	4.52056	5.37638	5.2535	4.86907	6.55424	5.74171	5.24563	5.71093	5.08096	5.50557	6.0744	5.44992
Aldehyde dehydrogenase, mitochondrial	P20000	ALDH2		Yes			6.58983	8.39096	8.07215	4.24853	13.5587	11.0219	8.98774	10.511	22.1642	11.3508	18.7535	15.4716	10.1581	14.4027	16.2436	10.7772		2.72024	3.06884	3.01295	2.08696	3.76115	3.4623	3.16796	3.39382	4.47016	3.50472	4.22909	3.95155	3.34455	3.84827	4.0218	3.42991
Aconitate hydratase, mitochondrial	P20004	ACO2		Yes			14.1037	5.37204	11.4848	16.2856	12.0837	13.0455	8.45114	11.0599	11.384	10.0448	15.47	11.2267	11.2377	16.3635	10.3502	16.5638		3.818	2.42547	3.52165	4.02553	3.59499	3.70548	3.07915	3.46727	3.50893	3.32838	3.9514	3.48887	3.49027	4.03241	3.37159	4.04996
Cytochrome b-c1 complex subunit 2, mitochondrial	P23004	UQCRC2			Yes		16.3049	10.5347	14.9426	20.7603	21.0003	23.197	16.0533	15.0594	28.6805	8.40171	16.6945	19.9027	6.85936	15.5377	19.0162	11.0883		4.02723	3.39708	3.90136	4.37575	4.39234	4.53587	4.0048	3.9126	4.842	3.07068	4.0613	4.31489	2.77807	3.9577	4.24916	3.47097
DNA-(apurinic or apyrimidinic site) endonuclease	P23196	APEX1					34.8567	14.9812	23.9066	21.2202	27.5855	18.8722	13.0648	24.4958	33.849	10.4015	32.9116	17.1296	8.21674	18.6739	20.9443	8.1196		5.12336	3.90508	4.57934	4.40736	4.78584	4.23819	3.70761	4.61446	5.08104	3.37872	5.04053	4.09842	3.03857	4.22295	4.38848	3.02141
Cystatin-B	P25417	CSTB					1.95358	4.49736	0.861642	3.36248	2.82478	3.95813	2.16968	2.27706	15.2638	15.1556	24.3884	36.1208	6.29649	4.53384	13.5213	2.10262		0.966117	2.16908	-0.21484	1.74953	1.49814	1.98482	1.11748	1.18717	3.93204	3.92178	4.60813	5.17476	2.65455	2.18073	3.75717	1.07219
40S ribosomal protein SA	P26452	RPSA			Yes		10.319	7.34774	15.7191	20.4389	8.44484	36.8904	11.2764	10.1342	11.113	11.4354	45.897	14.3149	25.3332	18.537	34.3049	9.74684		3.36723	2.8773	3.97444	4.35325	3.07807	5.20517	3.49524	3.34116	3.47418	3.51544	5.52033	3.83945	4.66296	4.21233	5.10034	3.28493
Annexin A11	P27214	ANXA11		Yes			7.54418	10.6024	6.60884	5.19434	14.5998	9.77979	7.23003	10.4833	13.0647	7.30786	5.27862	5.78425	7.23405	3.89016	5.74702	4.48915		2.91536	3.40632	2.7244	2.37694	3.86787	3.2898	2.854	3.39002	3.7076	2.86945	2.40016	2.53213	2.8548	1.95983	2.52281	2.16644
Glutathione S-transferase P	P28801	GSTP1					16.44	11.7133	15.4163	15.3941	20.6584	22.2491	13.3625	24.8665	31.6098	13.2426	23.3673	19.4941	10.5235	13.6714	36.4892	15.271		4.03914	3.55008	3.94638	3.94431	4.36866	4.47568	3.74012	4.63613	4.9823	3.72712	4.54642	4.28496	3.39555	3.77309	5.1894	3.93272
Ezrin	P31976	EZR		Yes			5.03442	10.0403	7.13795	8.34852	8.67046	7.50212	6.23068	8.4738	24.1438	12.0572	19.2435	16.9017	25.5511	9.07211	16.8532	11.3983		2.33183	3.32773	2.83551	3.06152	3.11611	2.9073	2.63939	3.08301	4.59358	3.59183	4.2663	4.0791	4.67531	3.18144	4.07495	3.51075
ADP/ATP translocase 3	P32007	SLC25A6		Yes			24.6709	16.8006	23.0834	18.3335	10.1884	22.5627	11.7432	5.13314	17.883	11.4735	12.9075	39.4066	8.39104	11.9115	8.28131	6.02387		4.62474	4.07044	4.52878	4.19641	3.34886	4.49587	3.55376	2.35984	4.16051	3.52023	3.69014	5.30036	3.06885	3.57428	3.04986	2.59069
Desmocollin-2	P33545	DSC2		Yes	Yes		3.21644	25.2534	4.31382	5.66252	3.3363	3.72997	2.80757	2.57625	3.27195	9.6614	1.40441	3.5372	6.64562	3.20444	4.82287	9.57498		1.68547	4.6584	2.10897	2.50145	1.73825	1.89916	1.48932	1.36527	1.71015	3.27223	0.489963	1.82261	2.7324	1.68007	2.26989	3.25927
Proteasome subunit beta type-3	P33672	PSMB3		Yes			7.49861	14.2254	16.7493	7.39498	5.74585	5.19757	5.86521	5.58709	2.59095	8.68118	2.94231	7.51058	8.58673	7.23604	5.82567	3.525		2.90662	3.8304	4.06603	2.88655	2.52252	2.37784	2.55218	2.4821	1.37348	3.11789	1.55695	2.90893	3.10211	2.8552	2.54242	1.81762
Heat shock-related 70 kDa protein 2	P34933	HSPA2		Yes			22.1947	19.0083	18.9817	35.2255	21.6928	21.3881	24.7841	16.1729	17.8908	11.5815	12.7914	14.13	17.871	16.699	15.9257	18.3459		4.47214	4.24855	4.24654	5.13855	4.43914	4.41874	4.63135	4.0155	4.16115	3.53375	3.67711	3.82069	4.15955	4.06169	3.99329	4.19739
Coatomer subunit beta'	P35605	COPB2					5.54238	4.77331	9.71151	5.17555	3.07373	5.60557	5.9917	5.38678	10.0785	11.1175	9.50932	6.74169	6.36137	4.33191	6.25617	2.69141		2.47051	2.25499	3.27969	2.37171	1.61999	2.48686	2.58297	2.42942	3.3332	3.47476	3.24934	2.75311	2.66934	2.115	2.64528	1.42836
Thioredoxin-dependent peroxide reductase, mitochondrial	P35705	PRDX3					61.8303	9.05671	23.1334	18.6381	33.6068	24.9744	13.983	11.7703	55.6594	11.9658	31.4195	30.2526	8.32138	51.3311	27.0647	17.2801		5.95024	3.17899	4.53191	4.22018	5.07068	4.64238	3.8056	3.55708	5.79855	3.58084	4.97359	4.91899	3.05682	5.68176	4.75834	4.11104
Microtubule-associated protein 4	P36225	MAP4		Yes			8.2147	4.6997	4.9434	5.55759	4.07525	4.2935	4.58337	5.20189	4.55118	10.8177	1.86739	2.55814	5.15849	1.70393	10.406	4.43357		3.03821	2.23257	2.3055	2.47446	2.02689	2.10216	2.19641	2.37904	2.18624	3.43533	0.901023	1.3551	2.36695	0.76887	3.37935	2.14847
Protein disulfide-isomerase A3	P38657	PDIA3			Yes		15.0905	11.6875	34.5967	14.8834	7.44645	10.4052	14.2614	21.3305	18.8144	15.5449	11.6552	15.0576	14.0806	26.1	8.50966	30.5465		3.91557	3.5469	5.11256	3.89563	2.89655	3.37924	3.83404	4.41485	4.23377	3.95837	3.5429	3.91242	3.81564	4.70598	3.0891	4.93294
Superoxide dismutase [Mn], mitochondrial	P41976	SOD2		Yes			11.3597	9.03139	6.18441	25.4605	9.19687	14.7758	19.3144	14.7039	19.2321	8.41893	4.50728	13.7417	25.5325	19.813	11.4556	9.68256		3.50585	3.17495	2.62864	4.67019	3.20114	3.88517	4.2716	3.87813	4.26544	3.07364	2.17226	3.78049	4.67426	4.30838	3.51798	3.27539
60S acidic ribosomal protein P2	P42899	RPLP2			Yes		6.45639	4.17382	6.76471	9.85148	6.95101	6.47583	11.34	9.65891	18.9781	13.8715	13.2345	15.4239	11.0821	10.9189	11.4588	12.3385		2.69073	2.06137	2.75803	3.30034	2.79722	2.69507	3.50335	3.27186	4.24626	3.79406	3.72623	3.9471	3.47016	3.44876	3.51838	3.62509
Voltage-dependent anion-selective channel protein 1	P45879	VDAC1					8.10233	12.0187	6.34808	9.41277	7.24852	5.45436	9.49954	6.8322	16.1026	8.99093	9.01302	9.77909	9.36189	6.71418	17.0845	6.48573		3.01834	3.58721	2.66632	3.23462	2.85769	2.44741	3.24786	2.77235	4.00922	3.16847	3.17201	3.2897	3.2268	2.74721	4.09461	2.69727
Annexin A1	P46193	ANXA1					18.0224	25.904	39.8278	20.9815	17.1198	25.2626	26.0185	27.2924	13.3761	11.9005	14.475	23.2795	11.639	13.2757	19.4115	21.1168		4.17172	4.6951	5.3157	4.39105	4.09759	4.65893	4.70146	4.77043	3.74159	3.57295	3.85549	4.54099	3.54089	3.73071	4.27884	4.40032
Aldehyde oxidase 1	P48034	AOX1		Yes			6.2418	5.71052	10.1517	6.92266	16.2133	13.888	9.24115	4.88456	36.2912	17.864	18.9184	17.9729	10.4262	2.80143	53.9116	6.98918		2.64196	2.51362	3.34364	2.79133	4.01911	3.79576	3.20807	2.28823	5.18155	4.15898	4.24172	4.16775	3.38214	1.48616	5.75252	2.80512
Aldehyde dehydrogenase 1A1	P48644	ALDH1A1					5.07128	9.73816	7.09688	9.66094	6.73002	7.07862	7.53296	5.98617	6.73538	8.97574	3.00436	4.76437	13.2478	9.96131	6.50993	12.7862		2.34235	3.28365	2.82719	3.27216	2.75061	2.82347	2.91322	2.58163	2.75176	3.16603	1.58706	2.25229	3.72768	3.31634	2.70264	3.67652
Very long-chain specific acyl-CoA dehydrogenase, mitochondrial	P48818	ACADVL		Yes			4.39023	4.83201	5.2148	3.19613	7.31564	4.44741	5.23376	4.96631	16.1875	15.2546	11.0868	17.9269	8.90965	4.39409	8.70533	3.20992		2.1343	2.27262	2.38261	1.67632	2.87098	2.15296	2.38785	2.31217	4.01681	3.93117	3.47078	4.16405	3.15537	2.13556	3.1219	1.68254
Elongation factor Tu, mitochondrial	P49410	TUFM					41.9923	20.2962	25.4137	13.6378	13.3744	23.044	8.86307	10.6407	33.4459	11.1743	14.2964	32.0191	10.3992	19.7759	17.4056	15.6342		5.39205	4.34314	4.66753	3.76954	3.74141	4.52632	3.14781	3.41151	5.06376	3.48212	3.83758	5.00086	3.3784	4.30567	4.12148	3.96663
Clathrin heavy chain 1	P49951	CLTC		Yes			8.7451	6.55246	7.77658	7.87623	7.82461	6.55346	7.00124	6.21671	9.86185	11.8493	10.3193	8.00644	15.1093	9.47009	10.5581	5.57399		3.12847	2.71204	2.95914	2.9775	2.96802	2.71226	2.80761	2.63615	3.30186	3.56673	3.36728	3.00116	3.91736	3.24338	3.40028	2.47871
Sulfotransferase 1A1	P50227	SULT1A1			Yes		2.83816	3.23439	2.51676	2.89086	2.635	3.3218	2.56471	1.47668	2.22578	3.74567	4.8712	43.2311	10.2988	3.27605	4.49407	1.30869		1.50496	1.69349	1.33157	1.5315	1.3978	1.73197	1.3588	0.562355	1.15431	1.90522	2.28428	5.434	3.36441	1.71196	2.16802	0.388125
Rab GDP dissociation inhibitor beta	P50397	GDI2		Yes			6.26352	5.56919	7.3462	9.72195	4.4019	6.92867	5.83609	5.45171	4.91668	11.6024	6.12904	4.63317	15.3946	15.9372	7.47323	6.22982		2.64697	2.47747	2.877	3.28125	2.13813	2.79258	2.545	2.44671	2.29769	3.53635	2.61566	2.212	3.94435	3.99432	2.90173	2.63919
Protein-glutamine gamma-glutamyltransferase 2	P51176	TGM2		Yes			5.73207	11.8377	7.99077	9.40131	20.1229	31.5529	19.1301	15.6947	3.06516	10.1147	2.53166	4.03237	8.85399	14.9689	5.99009	8.30909		2.51906	3.56532	2.99833	3.23286	4.33076	4.9797	4.25778	3.9722	1.61596	3.33838	1.34008	2.01163	3.14633	3.9039	2.58258	3.05469
Calreticulin	P52193	CALR					24.8066	16.1644	40.9898	22.8415	22.7199	20.3491	26.661	46.8228	19.0743	14.4856	31.7556	23.1559	8.86089	23.4068	10.2628	83.0648		4.63265	4.01474	5.35719	4.51359	4.50588	4.34689	4.73666	5.54914	4.25356	3.85655	4.98894	4.53331	3.14745	4.54885	3.35936	6.37617
Coatomer subunit gamma-1	P53620	COPG1		Yes			10.9163	7.81654	13.8933	6.58771	7.99407	11.9699	10.2189	6.97191	18.1979	11.5128	14.9956	9.66417	7.4405	15.3579	8.18964	8.59006		3.44841	2.96653	3.79632	2.71978	2.99893	3.58134	3.35317	2.80155	4.1857	3.52517	3.90646	3.27265	2.8954	3.94091	3.0338	3.10267
Purine nucleoside phosphorylase	P55859	PNP					13.3009	11.0701	6.75209	13.2809	13.2088	22.1817	17.4875	28.9761	60.2024	27.1157	26.2151	29.6622	18.4828	14.3309	41.1951	31.8258		3.73345	3.46859	2.75533	3.73128	3.72343	4.4713	4.12825	4.85679	5.91175	4.76106	4.71233	4.89056	4.20811	3.84106	5.3644	4.99213
Myosin light polypeptide 6	P60661	MYL6					12.0345	12.6342	12.7114	11.001	12.8059	11.5293	16.0774	14.8481	15.0192	16.5257	18.1219	17.2049	16.577	16.9148	15.1846	18.6279		3.5891	3.65926	3.66805	3.45956	3.67874	3.52724	4.00697	3.89221	3.90873	4.04664	4.17966	4.10475	4.05111	4.08021	3.92454	4.21939
Barrier-to-autointegration factor	P61283	BANF1					19.9355	9.51702	25.4508	26.3452	25.7747	11.6606	15.183	21.743	17.4	7.8191	34.2795	11.6933	18.3385	12	33.4635	12.5554		4.31727	3.25051	4.66964	4.71947	4.68788	3.54357	3.92438	4.44248	4.12101	2.967	5.09928	3.54761	4.1968	3.58496	5.06452	3.65023
60S ribosomal protein L12	P61284	RPL12		Yes			9.69247	3.68476	11.9984	7.64623	20.0157	11.2635	9.25379	10.457	11.5853	22.3769	14.5487	5.77949	11.8309	7.78093	5.55024	7.34071		3.27686	1.88157	3.58477	2.93475	4.32306	3.49358	3.21005	3.3864	3.53423	4.48394	3.86282	2.53094	3.56449	2.95994	2.47255	2.87592
Polyadenylate-binding protein 1	P61286	PABPC1					5.53296	6.29144	8.71168	5.30635	9.68723	5.68186	11.2875	4.84021	8.01522	6.31109	5.86283	7.79012	9.38729	3.98396	6.72547	6.467		2.46805	2.65339	3.12295	2.40772	3.27608	2.50636	3.49665	2.27507	3.00274	2.65789	2.5516	2.96165	3.23071	1.9942	2.74964	2.6931
60S ribosomal protein L27	P61356	RPL27		Yes			16.547	8.0026	10.6999	6.39498	9.75512	13.7509	15.9622	9.86695	12.2705	6.99493	15.5481	14.2228	26.508	13.2234	9.52448	12.3562		4.0485	3.00047	3.41952	2.67694	3.28616	3.78146	3.99659	3.3026	3.61712	2.80631	3.95867	3.83013	4.72835	3.72502	3.25164	3.62716
10 kDa heat shock protein, mitochondrial	P61603	HSPE1		Yes			15.7379	17.8247	17.1788	11.0348	22.3948	14.8691	20.5845	21.8453	45.3962	13.2853	37.5137	24.5729	12.5254	15.2949	12.0435	22.4622		3.97617	4.1558	4.10255	3.46399	4.48509	3.89425	4.36349	4.44925	5.5045	3.73176	5.22935	4.619	3.64679	3.93498	3.59018	4.48943
Calmodulin	P62157	CALM					28.7198	30.4352	25.3762	37.3327	34.9387	35.3194	36.3774	24.8482	28.4071	13.6162	27.1228	24.3073	11.3678	22.139	12.2297	23.0856		4.84398	4.92767	4.66541	5.22237	5.12675	5.14239	5.18497	4.63507	4.82818	3.76725	4.76144	4.60332	3.50688	4.46852	3.61231	4.52892
14-3-3 protein epsilon	P62261	YWHAE		Yes			12.1109	11.2996	10.4759	20.4324	15.9988	33.2955	11.71	11.8264	5.05348	7.17973	10.3808	23.1193	13.1118	16.2005	18.9342	11.1217		3.59823	3.4982	3.38901	4.35278	3.99989	5.05726	3.54967	3.56394	2.33728	2.84393	3.37585	4.53103	3.71279	4.01796	4.24292	3.4753
Histone H4	P62803	H4C1					144.745	20.6715	28.8968	25.7839	41.7234	51.2522	30.3311	41.5235	26.0601	21.4581	96.7446	59.5014	47.7164	32.035	79.6765	22.5226		7.17737	4.36957	4.85284	4.6884	5.38278	5.67954	4.92273	5.37586	4.70377	4.42345	6.59611	5.89485	5.57641	5.00158	6.31608	4.4933
Guanine nucleotide-binding protein G(I)/G(S)/G(T) subunit beta-1	P62871	GNB1		Yes			4.6185	5.10229	5.70974	11.3066	2.90904	5.53781	3.8397	5.64404	5.12776	22.9856	1.94852	2.28473	9.01767	4.18703	1.88272	4.79242		2.20742	2.35114	2.51343	3.4991	1.54054	2.46931	1.94099	2.49673	2.35833	4.52266	0.962376	1.19202	3.17276	2.06593	0.91282	2.26075
Peptidyl-prolyl cis-trans isomerase A	P62935	PPIA			Yes		14.071	8.84233	10.4217	5.60496	13.8477	7.86407	7.54659	12.6754	18.7638	10.9825	18.841	14.0983	24.0937	8.08552	18.3274	7.6389		3.81465	3.14443	3.38152	2.4867	3.79158	2.97528	2.91582	3.66396	4.22988	3.45714	4.2358	3.81745	4.59058	3.01534	4.19593	2.93336
14-3-3 protein zeta/delta	P63103	YWHAZ		Yes			23.0179	34.2967	19.2424	20.2704	27.8638	23.7272	35.3851	21.254	14.5422	16.0888	20.5997	21.9316	10.5611	28.8628	26.161	20.4063		4.52468	5.1	4.26622	4.3413	4.80032	4.56847	5.14507	4.40966	3.86217	4.00798	4.36455	4.45494	3.40069	4.85114	4.70935	4.35094
Receptor of activated protein C kinase 1	P63243	RACK1					43.9579	26.7472	44.799	34.217	47.7377	28.2296	48.5461	47.2146	28.5064	7.15349	56.2926	33.3993	10.7745	50.9654	33.539	58.7209		5.45805	4.74131	5.4854	5.09664	5.57706	4.81914	5.60128	5.56116	4.83321	2.83865	5.81487	5.06175	3.42955	5.67145	5.06777	5.8758
Actin, cytoplasmic 2	P63258	ACTG1		Yes			59.0235	26.8003	29.7	40.4878	42.4264	42.049	33.7465	31.3419	63.2659	17.3205	46.2293	63.0659	12.1329	43.3172	25.0849	30.5846		5.88322	4.74418	4.89239	5.33941	5.40689	5.394	5.07667	4.97002	5.98336	4.11441	5.53074	5.97879	3.60085	5.43687	4.64875	4.93474
Y-box-binding protein 1	P67808	YBX1					6.91783	2.62422	2.6229	5.45937	5.21909	3.19435	7.90062	3.58043	4.7569	6.94279	9.24919	3.48246	8.6292	4.55556	2.51421	5.49867		2.79032	1.39189	1.39117	2.44874	2.3838	1.67552	2.98197	1.84013	2.25002	2.79552	3.20933	1.80011	3.10923	2.18763	1.33011	2.45908
Voltage-dependent anion-selective channel protein 2	P68002	VDAC2		Yes			27.7403	12.8899	21.7367	19.0756	27.6662	14.8168	17.855	18.4187	23.5473	7.88334	24.6977	23.5823	7.35458	19.4058	24.5423	13.082		4.79391	3.68817	4.44206	4.25365	4.79005	3.88916	4.15826	4.2031	4.55749	2.97881	4.6263	4.55963	2.87864	4.27842	4.6172	3.70951
Elongation factor 1-alpha 1	P68103	EEF1A1					86.2236	65.2024	110.18	80.9993	70.8781	74.0175	112.074	128.333	72.2324	35.8383	127.558	89.9513	20.7209	142.922	78.0244	128.192		6.43001	6.02685	6.78372	6.33984	6.14727	6.20979	6.80831	7.00375	6.17457	5.16343	6.99501	6.49107	4.37302	7.15909	6.28585	7.00216
14-3-3 protein beta/alpha	P68250	YWHAB					16.3278	14.4751	9.61778	6.06252	11.1152	14.5407	19.3844	16.463	26.4431	11.0094	28.0608	13.1096	144.48	24.3043	11.8294	16.2793		4.02926	3.8555	3.2657	2.59992	3.47446	3.86203	4.27682	4.04115	4.72482	3.46066	4.81048	3.71255	7.17473	4.60314	3.5643	4.02496
Histone H3.1;Histone H3.3C-like	P68432;Q3SZB8	H31; H3CL		Yes			21.6423	2.70832	4.72242	3.79387	5.92229	21.3147	8.26903	5.26912	13.049	15.115	26.9879	9.30219	NA	13.4931	12.2167	10.271		4.43578	1.4374	2.23953	1.92367	2.56615	4.41378	3.04772	2.39756	3.70587	3.91791	4.75424	3.21757	NA	3.75415	3.61078	3.36051
40S ribosomal protein S4	P79103	RPS4		Yes			12.258	8.9144	12.4987	13.0449	13.2826	11.8592	10.7812	10.5691	8.87791	8.92034	13.1854	13.3998	25.7088	10.0798	6.66839	13.2195		3.61565	3.15614	3.6437	3.70541	3.73147	3.56794	3.43044	3.40178	3.15022	3.1571	3.72087	3.74414	4.68419	3.33339	2.73734	3.72459
Macrophage migration inhibitory factor	P80177	MIF		Yes			12.2809	5.31519	6.1367	9.61788	7.30999	19.4074	11.6939	11.0575	23.5085	8.48935	34.5252	31.2611	6.1632	15.7433	17.6103	10.0828		3.61834	2.41012	2.61746	3.26572	2.86987	4.27854	3.54768	3.46695	4.55511	3.08565	5.10958	4.9663	2.62368	3.97666	4.13835	3.33383
Cathepsin D	P80209	CTSD		Yes			3.97677	17.412	4.69099	8.52471	6.22353	5.9754	7.79707	7.73328	4.31404	10.1215	4.63198	3.22334	7.88642	3.07239	4.26791	5.95589		1.9916	4.12201	2.22989	3.09165	2.63773	2.57903	2.96293	2.95108	2.10904	3.33936	2.21163	1.68856	2.97937	1.61936	2.09353	2.57432
Peptidyl-prolyl cis-trans isomerase B	P80311	PPIB		Yes			26.3564	17.9502	47.6951	21.7014	17.8274	13.9825	29.0822	32.0624	18.3667	9.65625	22.4658	10.6989	7.63068	18.2502	13.5685	52.0248		4.72008	4.16593	5.57577	4.43972	4.15603	3.80555	4.86206	5.00281	4.19902	3.27146	4.48966	3.41939	2.93181	4.18984	3.76219	5.70113
Mesencephalic astrocyte-derived neurotrophic factor	P80513	MANF		Yes			3.90426	2.47696	10.1199	5.35574	1.20371	4.48427	1.17575	5.21871	5.71973	8.26097	1.66593	2.76255	8.36354	6.44521	2.03119	22.4251		1.96505	1.30857	3.33913	2.42109	0.267485	2.16487	0.233582	2.38369	2.51595	3.04631	0.736324	1.466	3.06411	2.68823	1.02232	4.48704
Annexin A5	P81287	ANXA5					15.6001	9.17078	13.3137	23.3588	23.8779	27.9164	28.1774	19.1786	12.5339	18.3662	17.4211	19.7234	15.2093	22.8412	13.9561	16.8155		3.96348	3.19705	3.73484	4.5459	4.5776	4.80304	4.81647	4.26143	3.64776	4.19898	4.12276	4.30183	3.92688	4.51356	3.80282	4.07172
Endoplasmic reticulum resident protein 29	P81623	ERP29					3.49714	5.79216	9.08552	4.31442	3.47312	4.12829	9.62238	6.04969	6.09508	7.66846	4.10598	6.14867	NA	2.89134	3.00116	9.65998		1.80618	2.5341	3.18357	2.10917	1.79623	2.04554	3.26639	2.59686	2.60765	2.93894	2.03773	2.62027	NA	1.53174	1.58552	3.27202
Tubulin alpha-4A chain	P81948	TUBA4A		Yes			5.09221	5.42129	9.79323	5.52067	16.4078	11.9036	13.9238	19.098	3.43515	12.2244	9.85729	4.23271	6.6846	7.35735	2.86145	6.94383		2.34829	2.43864	3.29178	2.46484	4.03631	3.57333	3.79948	4.25535	1.78037	3.61169	3.30119	2.08158	2.74084	2.87919	1.51675	2.79573
ADP-ribosylation factor 1	P84080	ARF1					14.0771	11.1588	13.1044	14.7439	13.2085	7.32637	18.34	13.5496	19.3843	9.87625	15.4533	20.855	11.6372	13.2797	13.2095	14.8205		3.81528	3.48011	3.71198	3.88205	3.7234	2.8731	4.19692	3.76018	4.27681	3.30396	3.94984	4.38232	3.54067	3.73115	3.7235	3.88952
Desmoglein 1	Q03763	DSG1			Yes		2.61224	213.403	1.29484	5.54906	1.23794	13.939	8.53129	23.4188	2.99589	56.3133	4.42193	2.14653	62.3713	2.86774	4.10709	20.7785		1.38529	7.73744	0.372772	2.47224	0.307939	3.80105	3.09276	4.54959	1.58299	5.8154	2.14468	1.102	5.96281	1.51992	2.03811	4.37702
Isocitrate dehydrogenase [NADP], mitochondrial	Q04467	IDH2		Yes			8.77268	4.86591	7.22374	9.7279	8.15569	6.33442	6.3466	3.41366	15.6217	10.709	11.3381	9.87551	12.2625	2.86924	4.79922	5.02351		3.13302	2.28271	2.85275	3.28213	3.02781	2.66321	2.66598	1.77132	3.96548	3.42075	3.50311	3.30386	3.61618	1.52067	2.2628	2.3287
Methylmalonate-semialdehyde dehydrogenase [acylating], mitochondrial	Q07536	ALDH6A1		Yes	Yes		4.81377	5.60648	11.2379	9.53807	8.24465	6.23257	4.94631	9.84096	13.4906	9.33487	14.4416	5.54863	7.67765	7.75592	5.9822	8.41636		2.26717	2.48709	3.4903	3.2537	3.04346	2.63983	2.30635	3.2988	3.75388	3.22263	3.85216	2.47213	2.94067	2.9553	2.58068	3.0732
Keratin, type II cytoskeletal 75	Q08D91	KRT75		Yes			11.1629	19.6403	24.4588	3.7191	20.4596	28.3203	5.68538	2.6311	1.98912	182.277	0.985363	1.6837	88.9193	3.06658	2.9149	0.99615		3.48064	4.29574	4.61228	1.89495	4.3547	4.82377	2.50726	1.39567	0.992128	7.50999	-0.0212726	0.751639	6.47443	1.61663	1.54345	-0.00556537
Sodium/potassium-transporting ATPase subunit alpha-1	Q08DA1	ATP1A1		Yes	Yes		11.7967	11.3928	16.7636	10.5885	8.54586	9.22081	7.46933	11.7693	28.9081	10.4378	27.9062	17.5382	8.67685	18.0877	24.8491	13.2222		3.56031	3.51005	4.06726	3.40442	3.09523	3.20489	2.90098	3.55695	4.8534	3.38374	4.80251	4.13243	3.11717	4.17694	4.63512	3.72489
Far upstream element (FUSE) binding protein 1	Q08DJ3	FUBP1		Yes			36.2105	29.8473	48.1276	34.2115	50.3921	29.5516	40.1436	29.3169	50.2069	14.6078	42.8895	42.407	NA	20.5925	35.546	22.0757		5.17834	4.89953	5.58879	5.09641	5.65513	4.88516	5.3271	4.87366	5.64981	3.86867	5.42255	5.40623	NA	4.36405	5.15161	4.46439
Malic enzyme	Q08DM3	ME2		Yes			6.64104	7.73887	3.09029	5.31227	11.1768	8.41562	3.31529	5.11107	1.55287	9.79844	2.62045	4.9945	10.0868	9.00998	3.62236	4.07294		2.73141	2.95212	1.62774	2.40933	3.48244	3.07307	1.72914	2.35362	0.634938	3.29255	1.38982	2.32034	3.33439	3.17152	1.85693	2.02607
AP-1 complex subunit beta-1	Q08DS7	AP2B1		Yes			4.93772	3.99445	7.06099	3.59226	4.24993	4.69963	4.34537	6.12295	3.75029	11.5024	4.35271	2.25459	19.6219	2.76517	3.27517	3.3604		2.30384	1.998	2.81987	1.84489	2.08744	2.23255	2.11948	2.61423	1.907	3.52386	2.12191	1.17286	4.29439	1.46737	1.71157	1.74863
S-formylglutathione hydrolase	Q08E20	ESD					24.1743	37.6106	19.0748	6.49639	25.9476	10.9485	17.6247	14.7754	15.5903	11.6355	8.04971	15.3874	11.526	7.57085	7.77091	14.3542		4.5954	5.23307	4.2536	2.69964	4.69753	3.45266	4.13953	3.88512	3.96258	3.54046	3.00894	3.94368	3.52682	2.92046	2.95808	3.8434
Tubulin tyrosine ligase like 12	Q08E58	TTLL12		Yes			9.90953	2.11396	12.1835	16.6059	8.09549	11.0716	10.1726	18.3465	8.15204	22.9634	10.6048	8.0049	56.3556	5.87394	8.67719	9.29226		3.30882	1.07995	3.60686	4.05363	3.01712	3.46879	3.34662	4.19743	3.02716	4.52127	3.40665	3.00088	5.81649	2.55433	3.11723	3.21603
Pyridoxal kinase	Q0II59	PDXK					2.46968	3.55399	2.10243	5.03967	2.7997	4.77618	2.60183	1.54811	19.3497	20.5437	18.8671	44.8274	26.5261	9.10584	20.5071	3.18203		1.30432	1.82944	1.07206	2.33333	1.48527	2.25586	1.37953	0.630511	4.27424	4.36062	4.2378	5.48631	4.72934	3.18679	4.35805	1.66995
DnaJ homolog subfamily B member 6	Q0III6	DNAJB6		Yes			2.82118	1.88528	2.49317	4.27706	2.29036	2.69254	1.08164	1.34649	2.87083	5.33314	1.26967	2.01502	NA	2.34436	1.60628	1.33351		1.4963	0.91478	1.31798	2.09662	1.19557	1.42897	0.113225	0.429198	1.52147	2.41499	0.344453	1.01079	NA	1.22919	0.683727	0.415225
Histone H1.0	Q0IIJ2	H1-0					11.6874	8.12436	15.0769	20.3103	11.9561	23.1871	10.7613	3.93332	11.7841	9.09596	52.6558	67.5692	23.5093	22.3237	24.371	16.2479		3.54689	3.02225	3.91427	4.34414	3.57967	4.53525	3.42778	1.97575	3.55877	3.18523	5.71852	6.07829	4.55516	4.4805	4.60709	4.02218
ATP-dependent RNA helicase DDX1	Q0IIK5	DDX1					24.4137	13.1832	12.4878	24.9363	20.1526	21.2169	21.9617	16.4549	17.0989	19.9771	16.6002	21.7762	8.73204	30.1528	20.9925	13.0066		4.60962	3.72063	3.64244	4.64018	4.33289	4.40714	4.45692	4.04045	4.09583	4.32027	4.05313	4.44468	3.12632	4.91422	4.3918	3.70117
Heat shock protein 105 kDa	Q0IIM3	HSPH1			Yes		4.8705	8.6031	5.04062	5.1146	7.66853	18.8707	7.79363	8.59783	6.5531	7.67638	2.62121	2.69273	9.20573	5.64358	6.33976	3.60472		2.28407	3.10486	2.3336	2.35462	2.93895	4.23808	2.9623	3.10397	2.71218	2.94043	1.39023	1.42907	3.20253	2.49661	2.66443	1.84989
Nucleobindin-1	Q0P569	NUCB1					6.73503	5.90362	3.9853	3.54437	6.07766	4.37812	4.60983	6.5929	1.74833	11.3539	4.53659	4.58455	8.5041	4.43043	3.10276	10.3213		2.75168	2.5616	1.99469	1.82553	2.60352	2.13031	2.20471	2.72091	0.805979	3.50511	2.18161	2.19678	3.08816	2.14745	1.63355	3.36755
Retinoic acid receptor responder (Tazarotene induced) 1	Q0P5D6	RARRES1		Yes			5.79205	3.39477	8.10459	9.48342	0.819598	8.03094	9.13553	23.8452	1.75752	10.4454	0.888367	2.15525	7.96694	7.47065	2.1654	12.2656		2.53407	1.76332	3.01874	3.24541	-0.287012	3.00557	3.19149	4.57563	0.813542	3.3848	-0.170772	1.10785	2.99402	2.90123	1.11463	3.61655
CYB5B protein	Q0P5F6	CYB5B			Yes		19.8766	8.67496	23.3523	3.65291	23.3397	15.2405	11.1212	9.12615	35.6039	18.5342	46.8095	92.5459	9.87191	13.0435	15.3206	8.95703		4.313	3.11686	4.54549	1.86904	4.54471	3.92984	3.47524	3.19001	5.15396	4.21212	5.54873	6.5321	3.30333	3.70526	3.9374	3.16302
Ubiquitin-conjugating enzyme E2 N	Q0P5K3	UBE2N		Yes			10.118	14.8288	14.2309	8.7236	18.2727	13.0135	15.8429	12.3636	15.0852	9.90727	13.9725	13.3601	8.78298	12.6136	9.57817	12.8477		3.33885	3.89033	3.83096	3.12492	4.19162	3.70194	3.98577	3.62802	3.91507	3.30849	3.80452	3.73986	3.13471	3.65691	3.25975	3.68344
Calcyphosin	Q0VCC0	CAPS		Yes			22.6959	22.2746	25.5858	27.8734	34.2361	37.0366	29.2231	22.9321	34.0467	9.14189	16.7056	23.9732	13.0868	12.4339	28.4369	22.8649		4.50436	4.47733	4.67727	4.80081	5.09745	5.21088	4.86904	4.51929	5.08944	3.19249	4.06226	4.58335	3.71004	3.63621	4.82969	4.51506
Bifunctional purine biosynthesis protein ATIC	Q0VCK0	ATIC		Yes			8.71334	6.13765	4.85836	7.47787	6.59629	6.57298	9.7936	4.78079	6.20623	10.9027	6.58449	6.27413	8.67501	8.98763	9.58926	7.13941		3.12323	2.61769	2.28047	2.90263	2.72165	2.71655	3.29184	2.25725	2.63372	3.44662	2.71907	2.64942	3.11687	3.16794	3.26142	2.8358
Glycogen phosphorylase, liver form	Q0VCM4	PYGL					5.7597	4.89208	5.15185	5.54558	6.83382	5.36496	9.14884	7.99708	4.65971	9.78008	3.38383	3.13807	7.17342	7.53333	5.43346	6.87148		2.52599	2.29045	2.36509	2.47134	2.77269	2.42357	3.19359	2.99947	2.22024	3.28985	1.75866	1.64988	2.84266	2.91329	2.44187	2.78062
Cytoplasmic aconitate hydratase	Q0VCU1	ACO1		Yes			5.80321	4.26015	6.94641	7.92763	5.82059	6.05756	7.57613	8.60464	8.27203	12.4958	6.12445	7.11734	11.6763	11.605	9.68867	7.68479		2.53685	2.0909	2.79627	2.98689	2.54117	2.59874	2.92146	3.10511	3.04824	3.64338	2.61458	2.83134	3.54551	3.53668	3.2763	2.94201
Endoplasmic reticulum chaperone BiP	Q0VCX2	HSPA5		Yes			36.4172	19.0123	82.8205	33.364	13.6868	15.9033	19.7594	29.9706	17.1781	8.52284	10.5187	10.9717	14.2167	33.0565	9.84319	49.4655		5.18655	4.24886	6.37192	5.06022	3.77471	3.99125	4.30447	4.90547	4.1025	3.09133	3.39488	3.45571	3.82951	5.04686	3.29913	5.62835
Serine/arginine-rich splicing factor 1	Q0VCY7	SRSF1		Yes			41.8424	20.279	63.4505	39.0964	40.4114	53.9485	43.6156	37.4097	36.3663	28.2085	65.2947	32.6631	11.4447	21.6272	59.5869	32.5135		5.3869	4.34192	5.98756	5.28897	5.33669	5.75351	5.44677	5.22534	5.18453	4.81806	6.02889	5.02959	3.51661	4.43477	5.89692	5.02297
Cysteine-rich protein 2	Q0VFX8	CRIP2		Yes			21.8103	19.4597	5.90124	4.07021	9.71526	8.76467	7.79382	10.6952	8.99835	9.69016	4.6407	29.7213	7.68346	35.3613	8.38551	9.75672		4.44694	4.28241	2.56102	2.0251	3.28025	3.1317	2.96233	3.41889	3.16966	3.27652	2.21434	4.89343	2.94176	5.1441	3.0679	3.2864
Fumarate hydratase, mitochondrial	Q148D3	FH		Yes			21.3061	6.98065	16.1906	13.0999	16.5355	21.0087	15.336	16.3538	19.4702	8.76313	11.7672	13.9483	7.94557	11.663	14.1518	17.3852		4.4132	2.80336	4.01708	3.71148	4.04749	4.39292	3.93885	4.03155	4.2832	3.13145	3.5567	3.80202	2.99015	3.54387	3.82291	4.11979
Cytochrome P450, family 4, subfamily B, polypeptide 1	Q148E6	CYP4B1			Yes		29.6224	21.8395	12.5848	28.7159	21.1017	38.6498	14.4584	13.5617	46.7537	18.3639	11.0888	4.08247	9.04047	21.4328	14.4242	8.65601		4.88862	4.44887	3.65361	4.84378	4.39929	5.27239	3.85384	3.76147	5.54701	4.1988	3.47104	2.02944	3.1764	4.42175	3.85042	3.1137
Actin-related protein 2/3 complex subunit 4	Q148J6	ARPC4		Yes			11.29	10.7458	12.4899	9.89983	16.1694	12.6682	22.9084	19.2175	15.321	8.13363	16.5731	13.3895	8.73281	22.0993	8.79634	19.0244		3.49697	3.4257	3.64269	3.3074	4.01519	3.66314	4.51781	4.26435	3.93744	3.0239	4.05077	3.74303	3.12645	4.46593	3.1369	4.24978
2-oxoglutarate dehydrogenase complex component E1	Q148N0	OGDH					2.46459	9.51798	2.21889	2.11942	1.9336	2.6869	1.46322	1.98068	3.31379	10.6566	3.00952	3.75315	4.3131	4.76844	2.65214	2.19595		1.30135	3.25066	1.14984	1.08367	0.95129	1.42594	0.549143	0.985997	1.72848	3.41368	1.58953	1.9081	2.10873	2.25352	1.40715	1.13485
Medium-chain acyl-CoA ligase ACSF2, mitochondrial	Q17QJ1	ACSF2		Yes			6.33946	3.51975	5.75198	6.26279	7.31793	3.45397	6.26228	1.81057	32.9116	19.24	42.3367	25.0895	8.12705	15.0136	46.7799	7.27646		2.66436	1.81547	2.52406	2.64681	2.87144	1.78826	2.64669	0.856447	5.04052	4.26604	5.40384	4.64901	3.02273	3.90819	5.54782	2.86324
L-xylulose reductase	Q1JP75	DCXR					12.7161	7.95143	7.1976	3.46287	6.54845	9.14072	12.3266	8.77867	6.47844	9.17145	2.69263	3.82441	8.33738	8.2301	7.51017	21.4092		3.66858	2.99121	2.84752	1.79197	2.71115	3.19231	3.6237	3.134	2.69565	3.19715	1.42901	1.93524	3.05959	3.04091	2.90884	4.42016
Leukocyte elastase inhibitor	Q1JPB0	SERPINB1					7.81682	4.88296	7.42073	4.38514	5.71804	7.31872	9.79847	8.07431	4.74153	8.15255	6.9358	28.4274	4.87356	10.0574	21.2508	11.5955		2.96658	2.28776	2.89156	2.13262	2.51552	2.87159	3.29256	3.01334	2.24535	3.02725	2.79406	4.82921	2.28498	3.33018	4.40945	3.53549
Eukaryotic translation initiation factor 4H	Q1JPH6	EIF4H		Yes			5.76343	3.38259	6.16015	7.92565	5.67731	4.72849	2.28609	5.05049	4.26798	7.54169	7.67521	5.25076	5.75411	4.5129	2.25343	3.29607		2.52693	1.75813	2.62296	2.98653	2.50521	2.24138	1.19289	2.33642	2.09355	2.91489	2.94021	2.39253	2.52459	2.17405	1.17212	1.72075
Core histone macro-H2A.2	Q1LZ92	MACROH2A2					4.81821	13.251	12.4127	23.5295	15.1728	17.1032	11.9607	12.4024	8.2684	10.7547	3.4587	4.67944	38.9036	10.6548	7.15959	8.44859		2.2685	3.72803	3.63375	4.5564	3.92341	4.0962	3.58023	3.63255	3.04761	3.4269	1.79023	2.22634	5.28183	3.41343	2.83988	3.07871
Paraspeckle component 1	Q1LZD9	PSPC1		Yes			14.8453	12.9168	12.0106	8.4261	7.80373	7.99187	6.39233	6.971	7.8625	12.2711	7.55323	10.5047	64.6391	7.89328	10.0556	8.56387		3.89193	3.69118	3.58624	3.07487	2.96416	2.99853	2.67634	2.80137	2.97499	3.6172	2.91709	3.39296	6.01433	2.98062	3.32993	3.09826
Erlin-2	Q1RMU4	ERLIN2					6.52895	8.3665	10.1722	7.45667	12.4933	9.08005	4.68209	8.24126	3.13006	4.66357	4.74342	5.02693	13.754	10.8617	4.93288	8.1967		2.70685	3.06462	3.34656	2.89853	3.64309	3.1827	2.22715	3.04286	1.64619	2.22144	2.24593	2.32968	3.78178	3.44118	2.30243	3.03504
N-acetylneuraminate synthase	Q1RMX7	NANS		Yes			21.0019	13.4932	16.1184	12.1373	12.5289	5.71349	6.11389	13.8888	3.12502	6.57787	12.3286	14.9476	6.52482	6.27119	3.70043	9.32162		4.39245	3.75416	4.01064	3.60137	3.64718	2.51437	2.61209	3.79585	1.64386	2.71762	3.62394	3.90184	2.70594	2.64874	1.88769	3.22058
Large ribosomal subunit protein uL23	Q24JY1	RPL23A		Yes			18.2668	6.6995	23.5846	8.76494	18.6728	15.3802	15.3436	10.0761	13.9508	9.82056	12.5648	18.3386	7.92433	11.7844	14.994	15.9334		4.19115	2.74405	4.55977	3.13174	4.22287	3.943	3.93957	3.33287	3.80227	3.29581	3.65132	4.19681	2.98629	3.5588	3.90631	3.99398
Splicing factor U2AF subunit	Q24JZ8	U2AF2		Yes			13.2804	9.16845	8.25925	9.43691	8.99134	10.5542	6.24635	8.80924	11.5256	8.23754	10.2894	17.2773	6.06729	8.88972	11.3746	5.63907		3.73123	3.19668	3.04601	3.23831	3.16854	3.39975	2.64301	3.13902	3.52677	3.04221	3.36309	4.1108	2.60105	3.15214	3.50775	2.49546
Coatomer subunit alpha	Q27954	COPA		Yes			9.77104	6.47376	12.9535	5.82033	5.36737	5.23565	6.48358	5.58049	7.50431	6.00672	7.56997	9.78272	8.24433	5.82986	5.49238	10.5183		3.28851	2.6946	3.69527	2.5411	2.42422	2.38837	2.69679	2.48039	2.90772	2.58658	2.92029	3.29024	3.0434	2.54346	2.45743	3.39483
Calpain-1 catalytic subunit	Q27970	CAPN1		Yes			4.84999	5.92162	5.02762	7.02863	4.87279	8.2962	11.6768	8.59649	9.42054	10.4	5.47689	5.40967	14.3559	5.49613	7.36178	11.0787		2.27798	2.56599	2.32987	2.81324	2.28475	3.05245	3.54557	3.10375	3.23581	3.37851	2.45336	2.43554	3.84357	2.45842	2.88006	3.46971
Heat shock 70 kDa protein 1A	Q27975	HSPA1A		Yes			8.69868	12.1527	10.8457	26.6029	13.1355	21.6484	13.8119	15.9945	8.33091	15.26	22.5456	19.6033	15.5142	11.5286	36.3836	15.2707		3.1208	3.6032	3.43905	4.73351	3.7154	4.43619	3.78784	3.9995	3.05847	3.93168	4.49477	4.29302	3.95552	3.52714	5.18522	3.9327
RNA-binding protein FUS	Q28009	FUS		Yes			15.5071	5.43805	19.3126	7.9972	15.6319	10.1605	16.6653	12.9019	8.12259	12.2184	15.5836	12.9876	8.96507	13.7248	12.6559	9.66827		3.95485	2.44309	4.27147	2.9995	3.96642	3.3449	4.05877	3.68951	3.02194	3.61099	3.96195	3.69906	3.16431	3.77872	3.66174	3.27326
Glutathione S-transferase A1	Q28035	GSTA1					2.32583	3.33048	4.03518	3.43014	0.940883	3.31462	2.05183	1.64187	2.49383	10.0114	51.3183	5.7434	16.2911	8.65389	10.144	3.31701		1.21774	1.73573	2.01263	1.77827	-0.0879121	1.72885	1.03691	0.715342	1.31836	3.32357	5.6814	2.5219	4.02601	3.11335	3.34255	1.72988
Oviduct-specific glycoprotein	Q28042	OVGP1					103.429	30.7477	94.6265	72.6826	16.9347	20.1173	18.0619	72.8219	3.99849	8.60179	1.83901	3.75596	26.7246	62.8527	4.18312	78.8546		6.69249	4.94241	6.56417	6.18354	4.08191	4.33037	4.17488	6.1863	1.99945	3.10464	0.878932	1.90918	4.74009	5.9739	2.06458	6.30112
Glial fibrillary acidic protein	Q28115	GFAP		Yes			2.62919	3.81889	1.69596	3.7647	0.881453	1.98986	3.29308	1.04132	6.73455	10.3949	11.9363	2.28965	25.9374	3.1293	5.09024	2.12589		1.39462	1.93315	0.762105	1.91254	-0.182044	0.99267	1.71944	0.0584124	2.75158	3.37781	3.57728	1.19513	4.69696	1.64584	2.34773	1.08806
ATP-dependent RNA helicase A	Q28141	DHX9		Yes			8.33021	6.69459	12.2181	10.2129	11.372	10.0324	8.77791	7.40694	10.2248	9.52505	10.4666	11.1711	7.26305	7.45194	8.0258	4.34992		3.05835	2.743	3.61095	3.35232	3.50741	3.3266	3.13388	2.88888	3.354	3.25173	3.38771	3.4817	2.86058	2.89762	3.00464	2.12099
Plakophilin-1	Q28161	PKP1		Yes			3.93562	91.0573	1.61261	3.35793	1.52411	4.4841	13.329	7.19304	2.25346	13.5853	3.45778	5.4907	11.8096	3.98573	7.72653	25.7324		1.97659	6.5087	0.689394	1.74757	0.607966	2.16482	3.73649	2.8466	1.17214	3.76398	1.78985	2.45699	3.56189	1.99484	2.94982	4.68551
ATP synthase subunit f, mitochondrial	Q28851	ATP5MF			Yes		28.0469	18.6306	10.9044	45.5152	14.2744	16.6342	16.3812	33.6707	22.8023	19.8094	35.7673	18.6525	16.9303	6.92943	26.9236	10.3019		4.80977	4.2196	3.44684	5.50827	3.83535	4.05608	4.03397	5.07342	4.51111	4.30811	5.16057	4.2213	4.08154	2.79274	4.7508	3.36485
ATP synthase subunit g, mitochondrial	Q28852	ATP5MG					6.24453	6.20396	6.04607	7.88082	10.9037	9.71355	10.3959	7.3955	7.66429	16.6949	7.42663	7.57064	9.71302	3.17891	7.43321	5.05953		2.64259	2.63319	2.596	2.97835	3.44675	3.28	3.37794	2.88665	2.93815	4.06134	2.89271	2.92042	3.27992	1.66853	2.89399	2.339
Platelet-activating factor acetylhydrolase IB subunit alpha1	Q29460	PAFAH1B3					3.38866	5.51212	10.2204	9.32921	11.1981	6.46894	12.975	11.7035	8.93647	9.34687	6.32291	14.9751	12.0124	6.0349	11.9932	12.2994		1.76071	2.46261	3.35338	3.22176	3.48518	2.69353	3.69767	3.54887	3.15971	3.22448	2.66059	3.9045	3.58645	2.59333	3.58415	3.62052
Citrate synthase, mitochondrial	Q29RK1	CS					6.11375	9.03896	14.2589	6.9973	9.02447	7.20053	9.59185	6.09557	9.43812	200.75	10.0267	7.36353	678.395	4.08705	7.89407	5.69912		2.61206	3.17616	3.83379	2.8068	3.17384	2.8481	3.26181	2.60776	3.2385	7.64926	3.32578	2.8804	9.40598	2.03106	2.98077	2.51074
Protein disulfide-isomerase A4	Q29RV1	PDIA4					9.53606	8.39293	19.8291	17.3135	5.20001	6.57181	9.29749	13.5423	5.9688	10.5291	5.65773	8.79459	12.3038	12.1945	7.01563	26.3005		3.25339	3.06917	4.30955	4.11383	2.37851	2.71629	3.21684	3.7594	2.57744	3.39632	2.50022	3.13662	3.62104	3.60816	2.81057	4.71702
Acetyl-CoA acetyltransferase, mitochondrial	Q29RZ0	ACAT1		Yes			9.76185	6.89288	8.97508	10.5705	16.8657	13.4103	9.72107	5.70186	13.87	7.85941	10.0226	12.9301	9.2221	17.1881	14.9087	6.96169		3.28715	2.78511	3.16592	3.40197	4.07602	3.74527	3.28111	2.51143	3.7939	2.97442	3.32518	3.69266	3.20509	4.10334	3.89809	2.79944
Keratin, type II cytoskeletal 7	Q29S21	KRT7		Yes			23.7744	9.67172	21.6739	13.367	25.407	16.809	21.2363	20.4387	21.2792	23.6614	21.4581	22.5589	12.7542	19.7475	21.3951	14.122		4.57134	3.27377	4.43789	3.7406	4.66716	4.07116	4.40846	4.35323	4.41137	4.56446	4.42345	4.49562	3.6729	4.3036	4.41921	3.81987
Phosphoribosylaminoimidazole carboxylase, phosphoribosylaminoimidazole succinocarboxamide synthetase	Q2HJ26	PAICS					6.04572	13.5631	9.34351	14.794	13.6915	8.15878	11.813	16.7689	11.8361	10.8553	8.16618	9.95474	NA	5.18163	10.4505	6.89808		2.59591	3.76162	3.22396	3.88694	3.77521	3.02835	3.5623	4.06772	3.56513	3.44033	3.02966	3.31538	NA	2.37341	3.3855	2.78619
Heterogeneous nuclear ribonucleoproteins A2/B1	Q2HJ60	HNRNPA2B1		Yes			23.9053	22.6415	35.6829	27.5723	27.0248	27.8135	24.8024	20.9793	26.5563	11.969	27.2837	18.1998	7.36639	17.2587	16.2733	15.4636		4.57926	4.5009	5.15716	4.78515	4.75621	4.79771	4.63241	4.39089	4.73098	3.58123	4.76997	4.18585	2.88096	4.10925	4.02443	3.95081
Core histone macro-H2A.1	Q2HJ65	MACROH2A1					14.1834	12.2519	12.6978	13.1391	17.8957	11.9921	14.2464	9.69611	10.8889	17.3006	14.3531	17.2395	7.66247	11.3715	10.8011	7.14543		3.82614	3.61494	3.66651	3.71579	4.16154	3.58401	3.83252	3.27741	3.44479	4.11275	3.84329	4.10765	2.93781	3.50735	3.4331	2.83702
Tubulin alpha-1D chain	Q2HJ86	TUBA1D		Yes			59.0855	33.1948	88.9757	50.732	63.5332	66.0664	67.7981	52.7703	49.8867	37.6755	75.1313	58.1108	19.7167	41.0338	41.3761	67.276		5.88473	5.05288	6.47534	5.66483	5.98944	6.04584	6.08317	5.72165	5.64058	5.23555	6.23134	5.86074	4.30135	5.35874	5.37073	6.07202
Prohibitin-2	Q2HJ97	PHB2		Yes			6.01898	3.63134	7.26039	5.8763	7.17681	5.22052	6.73209	4.55657	8.31994	15.6948	10.6324	13.6602	25.1082	7.71096	4.97106	8.5109		2.58952	1.8605	2.86005	2.55491	2.84334	2.38419	2.75105	2.18795	3.05657	3.97222	3.4104	3.77191	4.65009	2.94691	2.31355	3.08931
Poly(U)-binding-splicing factor PUF60	Q2HJG2	PUF60					6.34328	16.6001	8.51398	8.35166	8.37547	7.94374	7.28577	5.16011	13.4091	15.0481	5.02132	4.25754	14.2298	4.10376	10.7166	4.50311		2.66523	4.05312	3.08983	3.06206	3.06617	2.98982	2.86508	2.3674	3.74514	3.91151	2.32807	2.09002	3.83084	2.03695	3.42178	2.17092
Vacuolar protein sorting-associated protein 35	Q2HJG5	VPS35					3.65306	2.61665	1.52699	3.27282	2.88779	3.50269	3.83414	3.27517	2.88795	17.2873	3.05514	11.0106	10.9297	1.37093	3.47918	2.02987		1.8691	1.38772	0.610692	1.71053	1.52997	1.80846	1.9389	1.71157	1.53005	4.11164	1.61124	3.46083	3.45019	0.455153	1.79875	1.02139
Ras-related protein Rab-1B	Q2HJH2	RAB1B		Yes			7.83719	4.62755	18.3218	14.98	9.05916	14.0795	13.8846	14.4299	6.67482	10.4742	10.5518	4.83054	27.0883	6.72938	9.78536	12.1427		2.97034	2.21025	4.19549	3.90496	3.17938	3.81552	3.79541	3.85099	2.73873	3.38877	3.39942	2.27219	4.7596	2.75047	3.29063	3.60202
Fumarylacetoacetate hydrolase domain-containing protein 2	Q2KIB0	FAHD2					3.93328	8.59114	8.63608	7.74034	17.8198	15.3513	4.65406	30.8456	38.6634	11.8701	24.361	11.4668	4.67872	18.2329	5.60052	19.3689		1.97573	3.10285	3.11038	2.9524	4.15541	3.94029	2.21849	4.94699	5.2729	3.56926	4.6065	3.51939	2.22612	4.18847	2.48556	4.27567
Methanethiol oxidase	Q2KJ32	SELENBP1		Yes			8.69095	9.23262	7.86504	17.8136	23.426	20.6116	17.6545	15.8479	3.23098	8.96892	2.47773	3.67578	8.99059	10.6378	4.16493	10.3895		3.11951	3.20674	2.97545	4.15491	4.55004	4.36539	4.14197	3.98622	1.69197	3.16493	1.30902	1.87805	3.16842	3.41113	2.05829	3.37705
Non-POU domain containing octamer binding	Q2KJ42	NONO		Yes			3.55083	4.90446	8.92219	4.746	3.21485	5.29101	5.11672	3.07259	4.98622	10.3477	4.76994	4.28165	4.55618	14.556	8.07013	1.87618		1.82816	2.29409	3.1574	2.24671	1.68475	2.40354	2.35522	1.61946	2.31795	3.37124	2.25397	2.09817	2.18783	3.86354	3.01259	0.907795
Arginase-1	Q2KJ64	ARG1					3.12038	104.95	2.38177	3.80161	2.16114	2.33732	9.74356	21.1422	NA	9.77394	3.44713	3.18938	9.28886	2.22279	2.23099	19.8113		1.64172	6.71355	1.25203	1.92661	1.11179	1.22486	3.28445	4.40205	NA	3.28894	1.7854	1.67327	3.2155	1.15237	1.15768	4.30825
Alpha-aminoadipic semialdehyde dehydrogenase	Q2KJC9	ALDH7A1		Yes			8.01012	2.83799	8.2599	6.49818	10.2562	9.4546	11.8483	7.05675	10.32	17.3746	10.3191	11.1158	115.872	2.89253	19.6911	20.3569		3.00182	1.50487	3.04612	2.70004	3.35842	3.24102	3.56661	2.819	3.36736	4.11891	3.36724	3.47455	6.85639	1.53233	4.29947	4.34744
Tubulin beta-5 chain	Q2KJD0	TUBB5		Yes			22.7944	71.1339	17.6442	87.4652	21.2716	61.2944	34.965	32.8435	29.8475	33.0312	32.7755	21.4285	9.39627	55.1045	29.03	28.7274		4.51061	6.15246	4.14112	6.45064	4.41086	5.93768	5.12784	5.03753	4.89954	5.04576	5.03455	4.42146	3.23209	5.7841	4.85947	4.84435
Vesicle-associated membrane protein 3	Q2KJD2	VAMP3		Yes			3.43816	4.07154	2.57539	13.2838	2.09222	1.59322	1.73599	1.781	3.55453	8.18236	4.93725	7.89167	26.5965	3.53588	3.05108	3.04395		1.78164	2.02557	1.36479	3.7316	1.06503	0.671946	0.795761	0.832687	1.82966	3.03252	2.30371	2.98033	4.73317	1.82207	1.60932	1.60594
WD repeat-containing protein 1	Q2KJH4	WDR1		Yes			7.91663	9.8649	10.8547	9.04125	11.1346	8.72503	16.3359	13.7664	10.9678	8.04187	9.04937	6.72008	7.00872	5.1033	9.21344	16.2383		2.98489	3.3023	3.44025	3.17652	3.47698	3.12516	4.02998	3.78308	3.45521	3.00753	3.17782	2.74848	2.80915	2.35143	3.20374	4.02133
Serpin H1	Q2KJH6	SERPINH1					10.2335	10.8268	16.9176	22.236	4.30235	9.44483	15.87	16.7932	5.50236	8.48065	2.33439	4.27493	43.5437	5.63072	6.23471	12.4163		3.35523	3.43653	4.08045	4.47482	2.10512	3.23952	3.98823	4.06981	2.46005	3.08417	1.22304	2.0959	5.44439	2.49332	2.64032	3.63417
Delta-1-pyrroline-5-carboxylate synthase	Q2KJH7	ALDH18A1		Yes			2.56779	5.83251	6.59381	2.45091	3.82678	3.6063	2.52977	4.64496	11.4993	12.9533	11.7282	15.4695	20.6052	3.32813	7.97959	3.96188		1.36053	2.54412	2.72111	1.29332	1.93613	1.85052	1.339	2.21567	3.52347	3.69525	3.55191	3.95136	4.36494	1.73471	2.99631	1.98618
4-trimethylaminobutyraldehyde dehydrogenase	Q2KJH9	ALDH9A1		Yes			8.71613	22.9375	8.33724	10.918	18.2065	20.6869	18.6044	13.2618	20.5139	13.7242	17.8526	48.8719	7.85196	38.3675	37.2088	14.1035		3.12369	4.51964	3.05957	3.44864	4.18638	4.37064	4.21757	3.72921	4.35853	3.77865	4.15806	5.61093	2.97305	5.26181	5.21757	3.81798
Dolichyl-diphosphooligosaccharide--protein glycosyltransferase subunit STT3A	Q2KJI2	STT3A		Yes			5.6198	3.73469	11.3116	7.74074	4.75118	3.78667	5.64098	6.28905	6.42972	10.6613	4.61611	5.51497	8.98521	6.10786	3.09064	9.76908		2.49052	1.90099	3.49973	2.95247	2.24829	1.92093	2.49595	2.65284	2.68476	3.4143	2.20668	2.46335	3.16755	2.61067	1.62791	3.28822
Histone H2B type 1-K	Q2M2T1	H2BC12					143.764	122.65	172.156	128.555	64.8645	42.7131	120.449	23.1759	63.7335	66.6358	105.79	57.2642	35.5475	80.941	23.4477	36.5607		7.16756	6.9384	7.42758	7.00624	6.01936	5.41661	6.91228	4.53455	5.99398	6.05823	6.72506	5.83956	5.15167	6.3388	4.55137	5.19222
T-complex protein 1 subunit eta	Q2NKZ1	CCT7		Yes			10.6829	4.84452	10.0609	8.24141	7.78509	8.04918	8.72478	11.5828	7.54028	7.84516	10.0901	11.068	19.1136	3.31236	12.8543	9.76575		3.41723	2.27635	3.33069	3.04289	2.96071	3.00884	3.12512	3.53391	2.91462	2.9718	3.33487	3.46832	4.25653	1.72786	3.68418	3.28773
Eukaryotic initiation factor 4A-III	Q2NL22	EIF4A3		Yes			15.4073	29.8015	49.3891	26.3014	11.7253	48.0978	15.5003	33.3289	16.5796	6.38518	20.6626	14.2626	9.22677	24.9854	20.3757	7.42203		3.94554	4.89731	5.62612	4.71707	3.55155	5.5879	3.95422	5.0587	4.05134	2.67473	4.36895	3.83416	3.20583	4.64301	4.34878	2.89181
T-complex protein 1 subunit delta	Q2T9X2	CCT4		Yes			10.5659	16.8647	14.4915	24.446	19.7525	17.0323	23.7962	19.3615	20.3316	7.78794	17.6662	15.4962	6.64307	8.53454	15.4883	11.9941		3.40134	4.07594	3.85713	4.61153	4.30396	4.0902	4.57266	4.27512	4.34565	2.96124	4.14292	3.95384	2.73185	3.09331	3.95311	3.58425
Ras-related protein Rab-11A	Q2TA29	RAB11A		Yes			7.20913	4.45378	7.42033	6.09295	9.60101	5.60858	8.5051	9.859	6.50001	11.4645	5.19891	12.1474	10.7548	6.24819	7.74148	10.4452		2.84983	2.15503	2.89148	2.60714	3.26319	2.48764	3.08833	3.30144	2.70044	3.51911	2.37821	3.60257	3.42691	2.64344	2.95261	3.38476
Nucleosome assembly protein 1-like 4	Q2TA40	NAP1L4		Yes			5.88302	4.70743	5.01459	14.9313	3.79233	4.89465	4.39638	3.80074	1.71861	12.0262	5.60717	1.52178	6.14896	7.29105	6.83584	1.14941		2.55656	2.23494	2.32613	3.90027	1.92308	2.2912	2.13632	1.92628	0.781245	3.58811	2.48727	0.605757	2.62034	2.86613	2.77312	0.200895
Transaldolase	Q2TBL6	TALDO1		Yes			10.3231	10.3997	10.8921	12.0576	8.1081	19.4562	9.11966	4.80568	10.9132	13.0709	9.8752	8.99752	10.3218	8.76218	4.07923	5.11747		3.3678	3.37846	3.44521	3.59187	3.01936	4.28216	3.18898	2.26474	3.448	3.70829	3.30381	3.16953	3.36763	3.13129	2.0283	2.35543
60S ribosomal protein L7a	Q2TBQ5	RPL7A		Yes			17.0677	13.6358	14.2247	15.9941	14.7096	15.5358	23.9243	21.6746	18.8451	10.0678	16.0888	12.2274	14.2613	20.9179	19.7098	27.2151		4.0932	3.76933	3.83033	3.99947	3.87869	3.95753	4.5804	4.43793	4.23611	3.33167	4.00798	3.61204	3.83403	4.38667	4.30084	4.76634
6-phosphogluconolactonase	Q2TBQ8	PGLS					4.43953	2.7809	6.37371	5.30587	6.58553	9.41787	12.5771	10.615	6.32683	8.13312	15.2054	15.5638	8.25079	15.085	17.2058	10.8878		2.15041	1.47555	2.67213	2.40759	2.7193	3.2354	3.65273	3.40803	2.66148	3.02381	3.92651	3.96012	3.04453	3.91505	4.10483	3.44464
SET nuclear oncogene	Q2TBR3	SET		Yes			7.75251	8.11856	6.88664	10.6425	14.1901	8.01372	10.4623	9.21366	12.5329	7.6172	11.923	7.92959	10.8173	8.33657	8.98463	7.75349		2.95466	3.02122	2.7838	3.41177	3.82681	3.00247	3.38713	3.20377	3.64765	2.92926	3.57568	2.98725	3.43526	3.05945	3.16746	2.95484
RuvB-like 2	Q2TBU9	RUVBL2					8.12503	7.69152	10.0032	10.1624	7.75704	8.62156	6.04353	7.12703	6.73841	8.25436	4.4007	4.56737	11.7325	9.61452	4.49153	8.87054		3.02237	2.94327	3.32239	3.34517	2.95551	3.10795	2.59539	2.8333	2.75241	3.04516	2.13773	2.19136	3.55244	3.26521	2.16721	3.14902
Electron transfer flavoprotein subunit beta	Q2TBV3	ETFB					14.5285	13.5889	24.3515	19.3022	18.8588	13.9168	18.3003	16.5423	15.6857	11.183	31.091	28.9298	NA	7.36958	23.8959	22.5998		3.86081	3.76436	4.60594	4.27069	4.23716	3.79875	4.1938	4.04809	3.97138	3.48323	4.95842	4.85448	NA	2.88158	4.57869	4.49824
Proteasome subunit beta type-1	Q2TBX6	PSMB1					12.5198	21.2591	6.3728	6.98158	10.6299	13.5064	8.44198	14.8519	5.2095	15.2302	9.38054	7.34703	7.22016	7.05227	11.5999	13.1074		3.64614	4.41001	2.67193	2.80355	3.41006	3.75557	3.07758	3.89257	2.38115	3.92886	3.22967	2.87716	2.85203	2.81809	3.53603	3.71231
Complement C3	Q2UVX4	C3					2.17427	4.16819	3.56772	3.4986	8.39322	14.5949	2.90551	3.68845	2.41633	12.2919	4.22557	4.61625	6.73391	4.8112	3.33075	6.37209		1.12053	2.05942	1.835	1.80678	3.06923	3.86739	1.53879	1.88301	1.27282	3.61964	2.07915	2.20672	2.75144	2.2664	1.73585	2.67177
Proteasome subunit alpha type-6	Q2YDE4	PSMA6					7.97485	19.5698	8.76554	3.54301	7.92545	7.57306	6.01976	5.83468	4.11832	7.85397	1.9438	3.98148	8.68005	5.24782	4.44564	5.66403		2.99546	4.29056	3.13184	1.82498	2.98649	2.92088	2.58971	2.54465	2.04206	2.97342	0.958878	1.9933	3.1177	2.39172	2.15239	2.50183
Mannose-1-phosphate guanyltransferase beta	Q2YDJ9	GMPPB		Yes			8.80672	4.53712	6.7176	6.16786	4.7873	7.12041	13.492	14.8071	6.44231	14.2846	5.65551	1.65646	6.33752	13.0775	9.40494	18.9679		3.1386	2.18178	2.74795	2.62477	2.25921	2.83196	3.75403	3.88822	2.68758	3.83639	2.49966	0.728101	2.66392	3.70901	3.23342	4.24549
Peptidyl-prolyl cis-trans isomerase FKBP11	Q2YDL5	FKBP11			Yes		7.22543	8.47255	14.3945	9.83485	3.67968	7.89288	6.50174	7.16426	15.7782	8.98178	5.34352	5.20904	6.19107	9.77701	6.29709	7.9139		2.85308	3.0828	3.84745	3.2979	1.87958	2.98055	2.70083	2.84082	3.97986	3.167	2.41779	2.38102	2.63019	3.28939	2.65468	2.98439
T-complex protein 1 subunit alpha	Q32L40	TCP1		Yes			14.3595	16.0388	22.9747	19.9314	14.0927	15.9657	21.6331	21.8353	18.9199	14.2944	22.719	11.7315	249.109	10.6563	27.6077	15.2518		3.84394	4.00349	4.52198	4.31697	3.81688	3.99691	4.43517	4.44859	4.24183	3.83738	4.50582	3.55231	7.96064	3.41364	4.787	3.93091
Ras GTPase-activating protein-binding protein 1	Q32LC7	G3BP1		Yes			5.79855	3.39912	2.62846	4.19708	2.50912	3.26546	5.47382	4.30967	5.40291	10.0036	4.83676	3.85233	11.9481	5.66092	5.27694	2.46514		2.53569	1.76516	1.39422	2.06938	1.32718	1.70729	2.45255	2.10758	2.43374	3.32245	2.27404	1.94573	3.57871	2.50104	2.3997	1.30167
Isoaspartyl peptidase/L-asparaginase	Q32LE5	ASRGL1					6.71097	7.97837	8.25886	15.3453	15.2433	11.1565	28.2223	14.0857	25.6862	5.32788	28.4279	38.6089	7.9176	29.9442	42.3382	7.74952		2.74652	2.99609	3.04594	3.93973	3.93011	3.47982	4.81876	3.81616	4.68292	2.41356	4.82924	5.27086	2.98506	4.9042	5.40389	2.95411
Malate dehydrogenase, mitochondrial	Q32LG3	MDH2		Yes			13.1686	5.45487	11.2436	9.2012	16.5442	12.9076	10.4955	9.31319	10.0962	14.0238	11.0028	6.94374	8.97092	9.27	10.002	11.3459		3.71903	2.44754	3.49103	3.20182	4.04826	3.69014	3.39169	3.21928	3.33575	3.8098	3.45979	2.79571	3.16526	3.21257	3.32221	3.5041
Dynein light chain roadblock-type 2	Q32P85	DYNLRB2					8.37476	12.1708	6.63444	6.00425	10.068	13.4613	3.34841	5.09088	4.84538	6.25434	2.81181	3.09984	33.4833	7.01189	7.95375	1.75302		3.06605	3.60535	2.72997	2.58598	3.3317	3.75075	1.74348	2.34792	2.27661	2.64486	1.4915	1.6322	5.06537	2.8098	2.99163	0.809846
Peptidyl-prolyl cis-trans isomerase FKBP2	Q32PA9	FKBP2					17.8642	9.1014	39.5781	5.55154	19.2763	8.12878	10.0803	14.8745	13.0249	24.6123	15.2692	27.926	8.4221	11.961	22.6148	15.7002		4.159	3.18609	5.30663	2.47289	4.26876	3.02304	3.33347	3.89477	3.7032	4.62131	3.93255	4.80353	3.07418	3.58027	4.4992	3.97271
40S ribosomal protein S19	Q32PD5	RPS19		Yes			5.08368	4.69918	11.5522	9.95617	8.41712	6.92751	7.88392	12.565	8.99011	6.91978	3.42076	7.59853	36.1826	5.59898	7.90026	10.1697		2.34587	2.23241	3.53009	3.31559	3.07333	2.79234	2.97891	3.65134	3.16834	2.79073	1.77432	2.92572	5.17722	2.48516	2.9819	3.3462
ATP-citrate synthase	Q32PF2	ACLY					7.28809	5.7905	6.51878	2.9855	8.90936	6.08415	6.09516	5.98595	11.3705	19.352	9.06292	9.89232	10.9714	6.23649	3.42237	6.75075		2.86554	2.53369	2.7046	1.57797	3.15532	2.60506	2.60766	2.58158	3.50723	4.27441	3.17998	3.30631	3.45567	2.64073	1.77499	2.75505
Histone deacetylase 1	Q32PJ8	HDAC1		Yes			9.73137	12.6234	11.7597	15.6286	15.0968	11.3885	8.96225	6.44915	12.3587	8.87466	25.7139	11.7819	9.44708	6.64768	3.45584	7.24395		3.28264	3.65802	3.55578	3.96611	3.91617	3.50951	3.16386	2.68911	3.62745	3.14969	4.68447	3.5585	3.23987	2.73285	1.78904	2.85678
LIM and SH3 domain protein 1	Q3B7M5	LASP1					37.7179	20.6081	12.6662	26.3589	33.3797	18.8646	30.7044	25.3812	14.8414	7.46033	15.2318	8.78931	5.2577	19.3682	13.0077	19.559		5.23718	4.36514	3.66291	4.72022	5.0609	4.23761	4.94037	4.66569	3.89155	2.89924	3.92901	3.13575	2.39443	4.27562	3.70129	4.28976
Alpha-actinin-1	Q3B7N2	ACTN1		Yes			8.92292	9.52196	9.98253	9.96819	8.56756	6.49722	6.22483	10.4783	6.45314	7.19202	9.63326	9.63362	14.131	13.574	8.92588	7.19426		3.15752	3.25126	3.31941	3.31733	3.09888	2.69982	2.63803	3.38934	2.69	2.8464	3.26802	3.26808	3.82079	3.76277	3.158	2.84685
Adenosylhomocysteinase	Q3MHL4	AHCY			Yes		37.1075	22.1268	33.2139	31.9393	43.3883	34.2379	39.3404	42.3411	35.8127	22.645	36.3964	40.8672	7.52099	36.2927	40.7478	29.3187		5.21364	4.46772	5.05372	4.99726	5.43923	5.09752	5.29794	5.40399	5.1624	4.50112	5.18573	5.35287	2.91092	5.18161	5.34865	4.87375
T-complex protein 1 subunit zeta	Q3MHL7	CCT6A		Yes			11.8236	11.5046	6.12317	10.3581	10.2822	7.62933	4.41561	4.3823	8.2334	14.3867	10.6212	5.54218	17.8601	9.34275	13.9372	5.80756		3.56359	3.52414	2.61428	3.37269	3.36208	2.93156	2.14261	2.13169	3.04149	3.84667	3.40888	2.47045	4.15867	3.22385	3.80087	2.53793
Tubulin beta-4B chain	Q3MHM5	TUBB4B		Yes			93.5788	77.347	101.152	107.139	124.18	99.2492	87.7069	78.6592	73.0282	14.4583	55.2363	56.0848	10.5196	67.5185	65.1833	80.6016		6.54811	6.27327	6.66038	6.74334	6.95628	6.63298	6.45462	6.29754	6.19038	3.85383	5.78755	5.80954	3.39501	6.07721	6.02643	6.33274
Catenin alpha 1	Q3MHM6	CTNNA1		Yes			10.0701	7.14682	9.33771	7.96703	10.9447	14.2306	8.49249	8.11019	11.4272	12.3248	14.3564	17.1044	28.2299	8.17507	10.8438	9.66608		3.332	2.8373	3.22307	2.99404	3.45216	3.83093	3.08619	3.01974	3.5144	3.62349	3.84362	4.0963	4.81915	3.03123	3.4388	3.27293
Succinate--CoA ligase [GDP-forming] subunit beta, mitochondrial	Q3MHX5	SUCLG2					7.53008	4.42828	6.27471	5.65455	3.87751	6.53077	5.37693	4.76234	1.5508	6.87111	5.43139	4.49741	11.068	4.41363	3.57311	1.51369		2.91267	2.14675	2.64955	2.49941	1.95513	2.70725	2.42678	2.25167	0.633009	2.78054	2.44132	2.16909	3.46832	2.14197	1.83718	0.598068
Serine/threonine-protein phosphatase PP1-beta catalytic subunit	Q3SWW9	PPP1CB					11.8926	3.03496	6.18153	5.24978	12.3837	5.35541	7.12602	6.67551	14.7801	7.71406	4.73371	4.82662	20.8671	6.16818	10.555	7.08688		3.57199	1.60168	2.62796	2.39226	3.63037	2.421	2.8331	2.73888	3.88558	2.94749	2.24297	2.27101	4.38316	2.62485	3.39986	2.82515
Gelsolin	Q3SX14	GSN		Yes			6.5563	8.41281	3.6199	9.61976	5.4814	4.16519	4.91825	3.81123	13.5488	11.4078	11.8656	15.8655	11.2548	12.1752	19.667	8.14854		2.71288	3.07259	1.85595	3.266	2.45454	2.05838	2.29814	1.93025	3.76009	3.51194	3.56871	3.98783	3.49246	3.60587	4.2977	3.02654
Heterogeneous nuclear ribonucleoprotein C (C1/C2)	Q3SX47	HNRPC					14.6191	16.7716	13.723	21.4369	17.2475	11.6765	14.4663	16.9949	20.1773	9.6557	16.2523	6.05179	7.18192	12.3695	8.58194	11.4401		3.86978	4.06795	3.77853	4.42202	4.10831	3.54554	3.85462	4.08703	4.33466	3.27138	4.02257	2.59736	2.84437	3.62872	3.1013	3.51603
60S ribosomal protein L9	Q3SYR7	RPL9		Yes			11.2967	5.91761	10.75	6.04129	9.67965	13.0904	9.0015	10.1816	8.532	26.926	8.40741	8.8097	12.6727	11.9322	11.5668	13.0722		3.49782	2.56502	3.42627	2.59486	3.27495	3.71044	3.17017	3.34789	3.09288	4.75093	3.07166	3.13909	3.66365	3.57678	3.53192	3.70843
Elongation factor 2	Q3SYU2	EEF2		Yes			11.1889	10.8229	12.9373	14.7251	16.2556	15.5482	10.0444	10.7364	16.9895	10.5032	11.6362	12.2332	8.89475	13.8496	8.56811	14.2057		3.484	3.43601	3.69346	3.8802	4.02286	3.95868	3.32832	3.42443	4.08657	3.39276	3.54055	3.61273	3.15295	3.79177	3.09898	3.8284
Major vault protein	Q3SYU9	MVP		Yes			4.99173	5.43185	9.44307	11.0186	11.2569	11.3561	10.7369	8.03621	7.12902	7.96975	7.24618	8.45156	11.6452	4.48717	8.32971	6.59965		2.31954	2.44144	3.23926	3.46187	3.49274	3.5054	3.4245	3.00652	2.8337	2.99453	2.85722	3.07922	3.54166	2.16581	3.05827	2.72239
enoyl-CoA hydratase	Q3SZ00	HADHA		Yes			6.77841	5.47283	3.97341	5.50244	3.87874	3.86418	2.5017	1.79398	8.87171	NA	5.99241	5.76844	8.20068	4.63802	4.99358	3.39947		2.76095	2.45229	1.99038	2.46007	1.95559	1.95016	1.32291	0.843163	3.14921	NA	2.58314	2.52818	3.03574	2.21351	2.32008	1.76531
Hypoxanthine-guanine phosphoribosyltransferase	Q3SZ18	HPRT1					4.42543	3.52231	2.51489	2.58778	3.24002	5.4421	5.05266	3.65125	5.88019	5.51034	3.52839	2.75528	32.42	3.60482	6.28852	3.91748		2.14582	1.81652	1.3305	1.37172	1.696	2.44416	2.33704	1.86839	2.55586	2.46214	1.81901	1.4622	5.01881	1.84993	2.65272	1.96992
Elongin B	Q3SZ32	TCEB2		Yes			3.53257	5.39476	7.50942	5.12346	7.38649	7.78927	12.8683	6.13397	6.77303	5.48609	10.1012	7.50377	64.758	10.2662	9.06296	7.5743		1.82072	2.43156	2.9087	2.35712	2.88489	2.96149	3.68575	2.61682	2.7598	2.45578	3.33646	2.90762	6.01699	3.35983	3.17998	2.92111
Eukaryotic initiation factor 4A-I	Q3SZ54	EIF4A1		Yes			15.1626	10.6698	13.6755	4.46982	14.2396	9.83502	17.1398	13.2838	13.5226	23.8251	14.5127	10.9718	8.03973	10.1049	18.7021	14.6776		3.92244	3.41546	3.77352	2.16022	3.83183	3.29793	4.09928	3.7316	3.7573	4.57441	3.85924	3.45573	3.00715	3.33699	4.22513	3.87555
Nucleolar protein 56	Q3SZ63	NOP56		Yes			8.17319	6.49718	7.87986	8.78427	10.1001	11.5827	9.64898	11.9333	13.4432	8.01578	22.4895	10.1989	9.0441	7.63292	20.5142	6.5644		3.0309	2.69981	2.97817	3.13492	3.3363	3.5339	3.27038	3.57692	3.74881	3.00284	4.49118	3.35034	3.17698	2.93223	4.35855	2.71466
Eukaryotic initiation factor 4A-II	Q3SZ65	EIF4A2		Yes			7.23709	5.74521	6.85541	4.96006	7.41884	9.46565	8.94591	8.42346	7.01698	10.6723	5.82639	7.36823	19.9842	3.98999	4.39166	4.40758		2.85541	2.52236	2.77724	2.31036	2.89119	3.2427	3.16123	3.07441	2.81085	3.4158	2.5426	2.88132	4.32079	1.99638	2.13477	2.13999
Protein ABHD11	Q3SZ73	ABHD11		Yes			6.89688	6.0758	4.78521	4.4385	4.31008	7.92165	6.99542	6.45869	23.2624	9.6455	24.1958	13.513	9.38222	13.9442	14.0909	11.089		2.78594	2.60307	2.25858	2.15007	2.10772	2.9858	2.80641	2.69124	4.53993	3.26986	4.59668	3.75628	3.22993	3.80159	3.81669	3.47105
60S ribosomal protein L13a	Q3SZ90	RPL13A		Yes			4.54143	3.16659	8.1612	6.54781	2.80121	7.88349	5.68109	6.54012	6.29438	7.23947	6.41101	2.65002	6.57834	4.21458	6.12179	3.70656		2.18315	1.66293	3.02878	2.71101	1.48605	2.97884	2.50617	2.70932	2.65406	2.85588	2.68055	1.406	2.71772	2.07539	2.61395	1.89008
Medium-chain specific acyl-CoA dehydrogenase, mitochondrial	Q3SZB4	ACADM		Yes			8.0692	11.2158	10.4099	12.7027	5.60178	5.519	5.32848	5.85986	11.0518	6.63182	11.0766	15.3596	16.7899	7.41172	7.58857	1.59923		3.01243	3.48746	3.37989	3.66707	2.48588	2.46441	2.41372	2.55087	3.4662	2.7294	3.46945	3.94106	4.06952	2.88981	2.92383	0.677374
NSFL1 cofactor p47	Q3SZC4	NSFL1C					2.26467	4.20887	4.8459	3.94987	6.78208	9.62923	7.49871	8.5621	8.45986	6.97122	8.27749	9.59908	11.3587	6.10139	3.73233	11.2238		1.1793	2.07343	2.27676	1.98181	2.76173	3.26742	2.90664	3.09797	3.08063	2.80141	3.04919	3.2629	3.50572	2.60914	1.90008	3.48849
14-3-3 protein theta	Q3SZI4	YWHAQ					5.33454	6.81167	5.41113	3.15634	9.47005	2.77964	8.63499	5.90509	3.49035	16.3049	6.19766	5.85879	198.555	4.48939	3.1569	3.63744		2.41536	2.76801	2.43593	1.65825	3.24337	1.4749	3.11019	2.56196	1.80337	4.02723	2.63172	2.5506	7.63339	2.16652	1.65851	1.86292
Dolichyl-diphosphooligosaccharide--protein glycosyltransferase subunit 2	Q3SZI6	RPN2					9.13994	8.61575	12.7377	7.07398	4.40739	5.56038	6.62837	10.7014	3.92084	57.8299	5.38248	7.37135	10.3739	8.7941	3.75031	8.94528		3.19218	3.10698	3.67103	2.82252	2.13993	2.47518	2.72865	3.41973	1.97116	5.85374	2.42827	2.88193	3.37488	3.13654	1.90701	3.16113
Cold-inducible RNA-binding protein	Q3SZN4	CIRBP		Yes			6.77808	6.75094	4.11102	4.28948	10.4475	4.34489	7.00803	6.22685	6.10314	7.38506	3.0987	6.32346	18.47	4.35407	6.09225	5.3522		2.76088	2.75509	2.0395	2.1008	3.38509	2.11932	2.80901	2.6385	2.60955	2.88461	1.63166	2.66071	4.20711	2.12236	2.60697	2.42013
Ribonuclease inhibitor	Q3SZN8	RNH1					14.0926	22.2925	23.0606	14.7771	8.15335	16.8276	16.7774	4.67523	8.7761	11.2592	43.3133	19.4489	11.0885	7.44426	25.5537	21.9926		3.81687	4.47848	4.52736	3.88529	3.02739	4.07276	4.06845	2.22504	3.13358	3.49304	5.43674	4.28162	3.471	2.89613	4.67546	4.45895
Serine/arginine-rich splicing factor 3	Q3SZR8	SRSF3			Yes		61.8714	45.6264	47.6624	48.2159	62.7668	43.7567	49.5762	40.8381	55.0293	13.9905	35.5054	37.0489	16.1605	34.7424	53.7081	30.0644		5.9512	5.5118	5.57478	5.59144	5.97193	5.45143	5.63158	5.35185	5.78213	3.80638	5.14997	5.21136	4.0144	5.11863	5.74707	4.90998
Elongation factor 1-gamma	Q3SZV3	EEF1G		Yes			9.05953	6.20414	4.9549	7.3198	4.54788	17.9438	10.2197	9.42067	5.88805	15.4071	3.96587	4.16948	17.3762	10.6268	7.74175	10.1594		3.17944	2.63323	2.30886	2.8718	2.18519	4.16541	3.35327	3.23583	2.55779	3.94552	1.98764	2.05987	4.11904	3.40964	2.95266	3.34474
PDZ and LIM domain protein 4	Q3T005	PDLIM4		Yes			8.8456	3.59031	17.4709	9.91882	11.8408	10.6435	15.4679	36.8325	2.48747	12.4468	15.9763	18.3198	6.67279	5.61219	7.58313	23.0834		3.14496	1.84411	4.12688	3.31017	3.5657	3.41191	3.9512	5.20291	1.31468	3.6377	3.99786	4.19533	2.73829	2.48856	2.92279	4.52879
60S ribosomal protein L17	Q3T025	RPL17		Yes			6.16102	6.53264	10.6556	11.8362	7.24547	5.37276	3.48229	6.35114	8.95122	9.96524	7.05853	10.4626	12.1075	12.8982	6.57411	8.34204		2.62317	2.70767	3.41354	3.56513	2.85708	2.42566	1.80004	2.66701	3.16208	3.3169	2.81937	3.38717	3.59783	3.68909	2.7168	3.0604
GTP-binding nuclear protein Ran	Q3T054	RAN					14.1303	22.551	11.9582	12.3588	14.4364	23.9353	15.1623	13.3114	12.5824	9.82049	17.0171	17.9429	9.18885	13.103	14.0224	10.0504		3.82072	4.49512	3.57993	3.62747	3.85164	4.58107	3.92242	3.73459	3.65334	3.2958	4.08892	4.16534	3.19988	3.71183	3.80966	3.32918
60S ribosomal protein L23	Q3T057	RPL23					4.78837	5.84917	2.17555	4.85858	10.5915	2.91904	3.48405	7.20046	2.67519	32.3645	1.80466	7.25683	6.2651	6.09435	5.31324	3.16708		2.25953	2.54823	1.12138	2.28053	3.40484	1.5455	1.80077	2.84809	1.41964	5.01634	0.85173	2.85934	2.64734	2.60747	2.40959	1.66315
60S ribosomal protein L11	Q3T087	RPL11		Yes			17.7369	9.30846	20.4109	10.2005	13.9186	13.7811	18.2305	19.3474	33.6567	7.82037	27.2063	10.3979	10.6916	13.0812	9.24963	17.6298		4.14868	3.21854	4.35127	3.35057	3.79894	3.78462	4.18828	4.27407	5.07282	2.96724	4.76587	3.37822	3.4184	3.70942	3.2094	4.13995
Complement component 1 Q subcomponent-binding protein, mitochondrial	Q3T0B6	C1QBP					4.62308	2.14828	3.00351	5.78517	4.16784	2.42425	2.98754	4.31925	10.1492	10.0737	6.06121	12.2531	27.0352	3.10357	9.16747	6.57413		2.20886	1.10318	1.58665	2.53236	2.0593	1.27754	1.57896	2.11078	3.3433	3.33252	2.59961	3.61507	4.75677	1.63393	3.19652	2.7168
Heterogeneous nuclear ribonucleoprotein K	Q3T0D0	HNRNPK		Yes			31.0727	17.5111	20.4199	17.4468	22.118	20.2666	17.9271	18.1484	17.6841	11.8711	21.8341	25.7567	28.1651	17.6717	86.0735	28.8516		4.95757	4.1302	4.3519	4.12489	4.46715	4.34103	4.16407	4.18177	4.14438	3.56938	4.44851	4.68688	4.81583	4.14337	6.4275	4.85058
60S ribosomal protein L30	Q3T0D5	RPL30		Yes			4.39472	3.62277	5.96072	6.46917	3.62105	3.19587	5.64683	5.45065	1.80104	7.30325	1.70824	4.29681	30.267	3.06112	2.38008	1.85824		2.13577	1.85709	2.57549	2.69358	1.85641	1.67621	2.49744	2.44643	0.848829	2.86854	0.772512	2.10327	4.91967	1.61406	1.25101	0.893936
GTP-binding protein SAR1a	Q3T0D7	SAR1A		Yes	Yes		8.90486	3.72911	5.87748	12.707	6.39872	7.63786	6.99373	11.6984	8.38161	5.45471	6.13638	6.34745	10.274	3.92715	4.828	11.6856		3.15459	1.89883	2.5552	3.66756	2.67778	2.93317	2.80606	3.54824	3.06723	2.4475	2.61739	2.66618	3.36092	1.97348	2.27143	3.54666
40S ribosomal protein S10	Q3T0F4	RPS10		Yes			17.5024	18.4543	31.0859	17.9086	27.7999	13.7575	25.0893	25.6665	29.6	43.2993	25.1721	31.8519	7.51706	22.6247	18.4733	35.4416		4.12948	4.20588	4.95819	4.16258	4.79701	3.78215	4.649	4.68181	4.88753	5.43627	4.65376	4.99331	2.91017	4.49983	4.20737	5.14737
T-complex protein 1 subunit gamma	Q3T0K2	CCT3		Yes			3.59212	7.89127	7.22878	11.3954	7.82564	11.2195	10.7314	9.23681	8.12184	8.87407	5.58218	6.94954	9.27152	11.2446	5.60319	6.42151		1.84484	2.98026	2.85375	3.51038	2.96821	3.48794	3.42377	3.20739	3.02181	3.1496	2.48083	2.79692	3.21281	3.49116	2.48625	2.68291
Endoplasmic reticulum resident protein 44	Q3T0L2	ERP44					2.51783	3.9043	5.61819	4.5087	1.4252	3.04127	4.00237	4.07061	3.71826	4.85478	5.19914	3.08736	25.0519	3.93202	3.83571	5.30057		1.33218	1.96507	2.49011	2.17271	0.511165	1.60467	2.00086	2.02525	1.89463	2.27941	2.37827	1.62638	4.64685	1.97527	1.93949	2.40615
Epithelial cell adhesion molecule	Q3T0L5	EPCAM			Yes		12.6542	6.21721	10.6348	15.8586	15.2	12.9281	12.651	15.1517	16.0173	18.5438	15.9978	11.7992	17.896	16.166	15.6659	11.9927		3.66155	2.63627	3.41072	3.98719	3.926	3.69244	3.66117	3.92141	4.00156	4.21287	3.9998	3.56062	4.16157	4.01489	3.96955	3.58408
Phosphoglycerate kinase 1	Q3T0P6	PGK1					26.5905	44.1559	19.3127	17.3937	27.9354	23.3017	27.4531	22.0557	13.6118	9.25024	13.0394	19.553	7.76866	33.3154	22.1405	21.1316		4.73284	5.46453	4.27148	4.12049	4.80402	4.54236	4.7789	4.46308	3.76679	3.20949	3.70481	4.28932	2.95767	5.05812	4.46862	4.40133
Nucleoside diphosphate kinase B	Q3T0Q4	NME2		Yes			6.55407	4.19429	5.02004	14.8488	5.14859	2.75628	10.5223	7.657	12.0287	10.4933	5.74746	4.22361	5.05436	6.12324	6.9434	9.47904		2.71239	2.06843	2.3277	3.89228	2.36418	1.46272	3.39538	2.93678	3.58841	3.3914	2.52292	2.07848	2.33753	2.6143	2.79564	3.24474
40S ribosomal protein S18	Q3T0R1	RPS18		Yes			50.4249	40.1058	56.6511	63.6891	23.17	27.7404	24.2537	30.5195	20.017	11.7694	27.4007	29.6853	16.6788	35.8698	49.7334	24.0293		5.65606	5.32574	5.82403	5.99297	4.53419	4.79391	4.60014	4.93166	4.32315	3.55697	4.77614	4.89168	4.05994	5.1647	5.63614	4.58672
RNA transcription, translation and transport factor protein	Q3T0S7	RTRAF		Yes			2.99827	1.90623	6.24279	2.8253	2.80799	3.63116	6.73514	3.42264	1.93338	13.8315	6.967	9.1338	22.4984	7.00035	2.23803	6.88046		1.58413	0.93072	2.64219	1.4984	1.48954	1.86043	2.75171	1.77511	0.951125	3.78989	2.80054	3.19121	4.49175	2.80743	1.16223	2.78251
60S ribosomal protein L14	Q3T0U2	RPL14		Yes			46.3466	84.0391	36.693	132.648	28.3784	100.654	33.0317	30.0529	27.5885	23.3071	28.3073	40.2281	28.9396	32.0536	32.492	28.7547		5.53439	6.39299	5.19743	7.05146	4.82672	6.65327	5.04578	4.90943	4.78599	4.5427	4.8231	5.33013	4.85497	5.00242	5.02201	4.84573
40S ribosomal protein S16	Q3T0X6	RPS16		Yes			6.09218	2.12681	4.45493	9.49464	2.9927	6.41586	18.3753	17.2762	7.60972	9.187	2.20594	4.00731	5.51202	4.05029	3.78784	8.16004		2.60696	1.08869	2.1554	3.24711	1.58145	2.68164	4.1997	4.11072	2.92784	3.19959	1.14139	2.00263	2.46258	2.01802	1.92138	3.02858
Proteasome subunit alpha type-2	Q3T0Y5	PSMA2					13.8118	13.716	6.9481	3.88272	12.2641	9.77256	4.72122	9.41118	14.0408	10.0619	5.1016	5.39421	68.4856	10.7279	7.49015	7.89388		3.78783	3.77779	2.79662	1.95707	3.61636	3.28874	2.23916	3.23438	3.81155	3.33084	2.35095	2.43141	6.09773	3.4233	2.90499	2.98073
Dihydropteridine reductase	Q3T0Z7	QDPR					16.478	6.16196	9.08012	15.2317	24.1096	10.5772	15.2476	16.3437	16.2424	4.905	14.5502	10.1731	6.76796	8.83686	17.2763	17.5098		4.04247	2.62339	3.18271	3.92901	4.59153	3.40289	3.93051	4.03066	4.02169	2.29425	3.86297	3.34669	2.75872	3.14353	4.11073	4.13009
Malate dehydrogenase, cytoplasmic	Q3T145	MDH1					20.6957	19.0016	19.7542	14.2919	19.4209	30.2019	27.1023	28.138	19.9173	14.7798	11.839	20.8794	8.17146	24.2928	25.5945	17.7917		4.37126	4.24805	4.30409	3.83713	4.27954	4.91657	4.76034	4.81445	4.31595	3.88555	3.56548	4.38401	3.03059	4.60246	4.67776	4.15313
Spliceosome RNA helicase DDX39B	Q3T147	DDX39B		Yes			12.8481	16.0405	17.5436	15.2965	16.0848	12.0486	16.6663	17.065	15.3207	14.3429	15.3681	17.9446	8.24305	17.1472	18.0611	14.8183		3.68348	4.00364	4.13287	3.93513	4.00763	3.59079	4.05886	4.09297	3.93741	3.84226	3.94186	4.16548	3.04318	4.0999	4.17481	3.88931
Heat shock protein beta-1	Q3T149	HSPB1		Yes			132.806	59.642	103.576	140.373	143.837	114.352	174.322	191.366	103.3	28.1823	57.5252	80.9061	49.5191	244.917	142.687	144.157		7.05318	5.89826	6.69454	7.13313	7.16829	6.83733	7.44561	7.58019	6.6907	4.81672	5.84612	6.33818	5.62991	7.93615	7.15671	7.1715
Nucleophosmin	Q3T160	NPM1		Yes			12.4704	12.7655	27.7288	32.5047	18.4304	18.1722	29.0231	23.4092	14.6376	21.1416	31.693	16.4901	11.4892	9.94606	19.3413	7.8508		3.64044	3.67418	4.79331	5.02258	4.20401	4.18366	4.85913	4.549	3.87161	4.40201	4.98609	4.04353	3.52221	3.31413	4.27362	2.97284
Prohibitin 1	Q3T165	PHB1		Yes			10.4226	6.56425	8.87788	6.03517	13.8505	5.69107	11.1265	11.2371	19.0925	15.7442	22.2517	18.2588	5.9497	8.58946	10.8095	11.0152		3.38165	2.71463	3.15022	2.59339	3.79187	2.5087	3.47593	3.4902	4.25493	3.97675	4.47584	4.19052	2.57282	3.10257	3.43423	3.46142
40S ribosomal protein S3	Q3T169	RPS3					25.8122	20.5135	29.8197	16.8593	27.3042	22.3898	26.0709	29.0105	23.7841	8.11729	32.4292	24.8805	16.6843	19.9096	22.1134	22.289		4.68998	4.3585	4.89819	4.07548	4.77105	4.48477	4.70437	4.8585	4.57193	3.021	5.01922	4.63695	4.06042	4.31539	4.46685	4.47826
Protein NDRG2	Q3ZBA8	NDRG2		Yes			4.4958	2.86187	6.73261	11.5426	3.06805	4.84925	6.57635	10.4294	15.6015	11.3254	17.1519	14.4738	NA	16.1097	11.4441	13.7323		2.16858	1.51696	2.75117	3.52889	1.61732	2.27776	2.71729	3.38259	3.96361	3.50149	4.1003	3.85537	NA	4.00986	3.51653	3.7795
Glucose-6-phosphate isomerase	Q3ZBD7	GPI		Yes			7.80037	7.19999	4.29724	7.74433	8.35882	6.34339	12.5563	9.79207	4.90363	32.112	4.87829	5.61769	21.6899	9.08324	13.5171	15.2627		2.96354	2.84799	2.10341	2.95314	3.0633	2.66525	3.65034	3.29161	2.29385	5.00504	2.28637	2.48998	4.43895	3.18321	3.75672	3.93194
T-complex protein 1 subunit beta	Q3ZBH0	CCT2		Yes			7.23927	7.13489	3.40952	9.97725	2.72588	3.87637	1.61237	8.00343	1.53241	13.4266	3.97178	5.37855	7.18248	2.79398	6.75235	1.31736		2.85584	2.83489	1.76957	3.31864	1.44672	1.95471	0.689179	3.00062	0.6158	3.74702	1.98979	2.42722	2.84448	1.48232	2.75539	0.397655
Peroxiredoxin-like 2A	Q3ZBK2	PRXL2A					7.85999	5.30188	9.98226	13.9997	3.76861	6.52121	9.04565	5.26236	44.0052	7.08093	66.6178	49.5708	11.7056	14.9574	18.1922	9.40042		2.97453	2.40651	3.31937	3.80733	1.91403	2.70514	3.17722	2.39571	5.4596	2.82394	6.05784	5.63142	3.54913	3.90279	4.18525	3.23272
Leucine zipper transcription factor-like protein 1	Q3ZBL4	LZTFL1					6.65505	3.0185	4.10974	5.78255	4.0459	14.1086	4.95234	7.09926	5.3978	6.95576	1.60406	2.89665	11.0058	3.58111	3.91314	3.5032		2.73445	1.59383	2.03905	2.53171	2.01646	3.8185	2.30811	2.82767	2.43237	2.79821	0.681724	1.53439	3.46019	1.84041	1.96833	1.80867
Transitional endoplasmic reticulum ATPase	Q3ZBT1	VCP					9.52031	9.88102	13.903	8.60445	7.03749	9.09978	10.9217	12.1735	10.8519	9.37114	8.62245	8.61575	23.6264	12.3464	9.25757	9.57886		3.25101	3.30466	3.79733	3.10508	2.81506	3.18583	3.44912	3.60567	3.43987	3.22822	3.1081	3.10698	4.56233	3.62602	3.21063	3.25985
Transformer-2 protein homolog beta	Q3ZBT6	TRA2B		Yes			56.4796	48.1356	44.1152	39.6858	38.2611	34.2174	33.1973	39.017	45.3587	36.0028	45.3811	33.4309	31.8753	31.5529	63.6436	26.4959		5.81966	5.58903	5.46321	5.31055	5.2578	5.09666	5.05299	5.28603	5.50331	5.17004	5.50402	5.06311	4.99437	4.9797	5.99194	4.7277
FUS interacting protein (Serine/arginine-rich) 1	Q3ZBU5	SRSF10		Yes			11.582	12.9416	13.8755	16.8468	11.6552	17.1798	12.0529	12.6879	13.7362	10.2573	14.1439	10.6823	40.166	8.50255	15.9407	10.4982		3.53381	3.69395	3.79447	4.07441	3.5429	4.10264	3.59131	3.66538	3.77991	3.35858	3.82211	3.41716	5.3279	3.08789	3.99464	3.39206
Threonine--tRNA ligase 1, cytoplasmic	Q3ZBV8	TARS1		Yes			5.30858	11.155	9.33853	9.16556	7.91969	6.67927	17.2182	16.4325	8.50573	6.64733	6.72607	8.48003	9.44724	25.4663	14.6288	36.4061		2.40833	3.47962	3.2232	3.19622	2.98544	2.73969	4.10586	4.03848	3.08843	2.73278	2.74976	3.08407	3.23989	4.67052	3.87074	5.18611
Cytosolic non-specific dipeptidase	Q3ZC84	CNDP2					25.2493	23.2536	26.7228	38.5229	23.5975	40.3831	34.3257	24.3167	17.1928	8.40146	20.4573	19.3869	9.33431	23.8246	14.153	23.7841		4.65817	4.53939	4.74	5.26764	4.56056	5.33568	5.10122	4.60387	4.10373	3.07064	4.35454	4.27701	3.22254	4.57438	3.82303	4.57193
Cleavage and polyadenylation specificity factor subunit 5	Q3ZCA2	NUDT21		Yes			21.9363	6.62356	9.66715	8.3808	14.4159	7.73881	8.17414	9.39158	14.7656	5.78075	11.3954	11.1611	4.94944	17.9011	8.42402	8.82407		4.45525	2.72761	3.27309	3.06709	3.84959	2.95211	3.03107	3.23137	3.88417	2.53126	3.51038	3.48041	2.30726	4.16197	3.07451	3.14144
Tubulin polymerization-promoting protein family member 3	Q3ZCC8	TPPP3		Yes			72.3511	61.3255	51.0449	79.1848	70.8643	146.727	76.7739	63.0146	51.3385	15.7495	21.9195	30.9117	11.0421	63.3451	26.0349	30.8527		6.17694	5.93842	5.6737	6.30715	6.14699	7.19699	6.26254	5.97761	5.68197	3.97723	4.45414	4.95008	3.46494	5.98516	4.70237	4.94733
ELAV-like protein	Q3ZCE2	ELAVL1					7.90456	6.95662	15.3226	9.22456	11.8057	7.34895	10.6047	12.5339	17.0248	9.57522	11.6159	14.8192	6.37463	8.99593	14.1187	12.2981		2.98269	2.79839	3.93759	3.20548	3.56142	2.87754	3.40663	3.64776	4.08957	3.25931	3.53803	3.88939	2.67234	3.16927	3.81953	3.62037
Dynactin subunit 2	Q3ZCF0	DCTN2		Yes			7.29994	6.01592	3.84675	7.80002	7.8364	10.1344	12.6366	9.48327	10.4731	6.08572	8.05746	7.72213	4.82344	8.23564	12.3051	8.43211		2.86788	2.58879	1.94364	2.96348	2.97019	3.34119	3.65954	3.24538	3.38862	2.60543	3.01033	2.949	2.27006	3.04188	3.62118	3.07589
Stress-70 protein, mitochondrial	Q3ZCH0	HSPA9		Yes			11.6233	10.97	14.4812	10.2472	15.5465	9.49806	11.6927	15.435	20.3804	10.1837	19.6009	14.4659	14.9738	9.7112	14.0247	16.1094		3.53895	3.45549	3.85611	3.35716	3.95852	3.24763	3.54753	3.94814	4.34911	3.34819	4.29285	3.85459	3.90437	3.27965	3.8099	4.00983
T-complex protein 1 subunit theta	Q3ZCI9	CCT8		Yes			15.5157	15.0158	12.0414	15.1402	18.2568	10.8381	17.5668	15.2602	25.2045	8.37401	19.2493	17.5548	5.87189	9.06452	13.9314	13.4342		3.95566	3.90841	3.58993	3.92031	4.19036	3.43804	4.13478	3.9317	4.65561	3.06592	4.26673	4.13379	2.55382	3.18023	3.80027	3.74784
Epoxide hydrolase	Q3ZCJ6	EPHX1			Yes		6.9212	8.24572	11.2762	7.6175	12.8786	12.2135	7.69346	6.95307	4.61295	11.8609	3.56648	3.18538	23.5254	7.05538	5.68002	6.6548		2.79102	3.04365	3.49521	2.92932	3.6869	3.61041	2.94363	2.79765	2.20569	3.56814	1.8345	1.67147	4.55615	2.81872	2.5059	2.73439
Eukaryotic translation initiation factor 3 subunit L	Q3ZCK1	EIF3L		Yes			2.37022	6.7511	3.94275	2.52152	3.16256	2.70061	3.28038	1.71866	3.24247	NA	5.84918	13.7952	7.91251	7.21791	7.262	5.35575		1.24502	2.75512	1.9792	1.33429	1.66109	1.43329	1.71386	0.781283	1.6971	NA	2.54824	3.78609	2.98414	2.85158	2.86037	2.42109
Proteasome activator complex subunit 1	Q4U5R3	PSME1					5.21545	6.25438	5.99067	5.86409	10.6308	8.56249	14.0426	7.78811	6.90718	11.0186	14.5422	7.96048	11.4013	12.6959	6.63455	7.91073		2.38279	2.64487	2.58272	2.55191	3.41017	3.09803	3.81174	2.96127	2.7881	3.46187	3.86218	2.99285	3.51112	3.66629	2.73	2.98381
40S ribosomal protein S3a	Q56JV9	RPS3A		Yes			3.04063	7.68739	8.85319	15.6925	9.09887	17.1425	15.0633	11.9129	7.91808	7.33987	2.88005	4.00804	8.78957	7.9789	6.73047	16.6026		1.60437	2.94249	3.1462	3.97201	3.18569	4.0995	3.91297	3.57445	2.98515	2.87576	1.52609	2.0029	3.13579	2.99619	2.75071	4.05334
Small ribosomal subunit protein eS25	Q56JX5	RPS25		Yes			25.8219	11.0146	21.3932	12.9296	33.814	9.61458	17.3124	19.5745	19.7291	15.3766	36.3099	8.42933	8.02681	16.0248	16.7613	16.1527		4.69052	3.46134	4.41908	3.6926	5.07955	3.26522	4.11373	4.2909	4.30226	3.94266	5.18229	3.07542	3.00483	4.00223	4.06706	4.01371
40S ribosomal protein S13	Q56JX8	RPS13		Yes			47.7768	29.0743	50.7341	39.7957	54.6463	55.6524	50.5718	58.313	55.8715	9.92832	46.7568	34.4597	89.0175	24.0186	31.704	42.6999		5.57824	4.86167	5.66488	5.31454	5.77205	5.79837	5.66026	5.86575	5.80404	3.31155	5.5471	5.10684	6.47602	4.58608	4.98659	5.41616
60S ribosomal protein L13	Q56JZ1	RPL13		Yes			10.8126	12.236	20.2367	18.0266	17.8439	9.42811	27.611	24.0174	15.6843	13.9939	18.4721	10.1184	10.7014	10.4649	14.1383	24.2698		3.43464	3.61306	4.3389	4.17206	4.15736	3.23697	4.78717	4.58601	3.97125	3.80672	4.20727	3.33891	3.41973	3.38748	3.82154	4.60109
60S ribosomal protein L27a	Q56K03	RPL27A					64.616	30.2452	82.9145	44.2428	70.0738	54.4185	67.4732	74.3674	48.1114	22.9273	42.4804	50.1079	14.263	40.9872	58.3834	69.9431		6.01382	4.91863	6.37355	5.46737	6.1308	5.76602	6.07624	6.2166	5.58831	4.51899	5.40873	5.64696	3.83421	5.3571	5.86749	6.12811
Pyrroline-5-carboxylate reductase 3	Q58D08	PYCR3		Yes			8.01044	3.51799	3.72341	3.89911	7.72074	3.44914	6.42403	4.83813	2.92252	9.10275	4.03043	6.53503	8.11027	4.67667	4.53794	3.82066		3.00188	1.81475	1.89663	1.96314	2.94874	1.78624	2.68348	2.27445	1.54721	3.1863	2.01093	2.70819	3.01975	2.22548	2.18204	1.93382
Triokinase/FMN cyclase	Q58DK4	TKFC		Yes			4.95585	6.83698	4.79823	4.74373	13.709	3.02786	8.84071	10.5287	5.84514	9.36857	5.22757	2.89547	9.4138	6.86926	4.92645	12.0658		2.30913	2.77336	2.2625	2.24602	3.77705	1.5983	3.14416	3.39626	2.54724	3.22783	2.38614	1.5338	3.23478	2.78015	2.30055	3.59285
60S ribosomal protein L6	Q58DQ3	RPL6		Yes			11.3152	24.534	7.21951	12.6214	12.1126	12.0361	13.9471	13.6589	6.7133	6.68393	6.6022	17.8922	9.81241	8.44194	11.7607	11.3518		3.50019	4.61671	2.8519	3.6578	3.59844	3.58929	3.80189	3.77177	2.74702	2.7407	2.72295	4.16126	3.29461	3.07758	3.5559	3.50485
Secretory carrier-associated membrane protein 3	Q58DR5	SCAMP3		Yes			3.85456	7.47022	6.37728	4.54399	6.61967	2.68238	5.84324	4.54319	12.7598	12.5733	8.54551	7.82007	15.1005	2.68825	5.43689	3.39268		1.94657	2.90115	2.67294	2.18396	2.72676	1.42351	2.54677	2.18371	3.67354	3.65229	3.09517	2.96718	3.91652	1.42667	2.44278	1.76243
Ras-related protein Rab-5C	Q58DS9	RAB5C		Yes			5.40966	6.54546	6.16669	3.37293	4.51065	4.97855	9.95617	6.13899	2.49373	NA	3.82673	4.26099	NA	4.16324	6.55009	6.73459		2.43554	2.71049	2.6245	1.754	2.17334	2.31572	3.31559	2.618	1.31831	NA	1.93611	2.09119	NA	2.05771	2.71151	2.75159
Large ribosomal subunit protein uL30	Q58DT1	RPL7		Yes			24.1863	21.0946	28.0352	29.2352	21.6572	34.938	32.2944	28.0387	21.1303	11.2362	13.7652	26.4977	8.14712	30.609	25.0423	33.1279		4.59612	4.3988	4.80917	4.86964	4.43678	5.12672	5.01321	4.80935	4.40124	3.49008	3.78295	4.72779	3.02629	4.93588	4.64629	5.04997
Proteasome subunit alpha type-3	Q58DU5	PSMA3					18.5667	13.7843	13.4671	11.8758	11.9333	16.5687	15.7811	13.3038	18.2602	7.90124	9.71127	10.8032	16.4459	8.96057	13.3372	19.9417		4.21464	3.78496	3.75136	3.56995	3.57692	4.05039	3.98013	3.73376	4.19063	2.98208	3.27966	3.43339	4.03965	3.16359	3.73738	4.31772
60S ribosomal protein L4	Q58DW0	RPL4		Yes			19.7865	9.17884	36.498	13.7773	21.8608	19.9198	17.5061	25.5677	14.0439	5.40557	24.0047	21.6558	8.50892	13.8507	10.3237	16.4847		4.30645	3.19831	5.18975	3.78422	4.45027	4.31613	4.12979	4.67625	3.81187	2.43445	4.58524	4.43668	3.08898	3.79188	3.36789	4.04305
Parkinson disease protein 7 homolog	Q5E946	PARK7		Yes			23.1928	21.3029	17.6017	14.8024	32.8178	27.5089	27.4319	25.268	18.6336	10.7339	22.0211	19.1942	12.9046	21.5157	19.0909	22.039		4.53561	4.41298	4.13764	3.88776	5.03641	4.78183	4.77778	4.65924	4.21983	3.4241	4.46081	4.2626	3.68981	4.42732	4.25481	4.46199
Peroxiredoxin-1	Q5E947	PRDX1					25.7911	46.0428	26.1621	22.5642	26.6906	16.4035	27.4785	32.6943	24.7862	9.30245	42.5674	17.7106	11.4588	41.2294	18.1347	27.3856		4.6888	5.5249	4.70941	4.49596	4.73826	4.03593	4.78023	5.03097	4.63146	3.21761	5.41168	4.14654	3.51838	5.3656	4.18068	4.77535
Triosephosphate isomerase	Q5E956	TPI1		Yes			7.81372	7.15362	5.71238	8.93426	14.1462	7.93764	12.9344	9.48519	5.27631	14.7607	8.48811	5.12878	12.309	5.29372	10.1003	12.1263		2.96601	2.83867	2.51409	3.15935	3.82234	2.98871	3.69314	3.24568	2.39953	3.88369	3.08544	2.35862	3.62164	2.40428	3.33633	3.60007
40S ribosomal protein S8	Q5E958	RPS8		Yes			25.7812	13.1874	15.3599	19.5613	24.5511	4.8594	17.6888	19.247	20.6575	11.9374	13.05	20.0912	13.8828	20.916	16.7749	16.4685		4.68825	3.72108	3.9411	4.28993	4.61772	2.28078	4.14476	4.26656	4.36859	3.57741	3.70597	4.32849	3.79522	4.38653	4.06823	4.04164
Transmembrane emp24 domain-containing protein 10	Q5E971	TMED10		Yes	Yes		10.4265	6.15154	8.21973	6.79414	8.68102	6.95354	6.38118	7.64861	2.92301	10.163	7.10852	3.44854	12.9043	5.44359	5.8953	9.03019		3.38218	2.62095	3.03909	2.76429	3.11786	2.79775	2.67382	2.9352	1.54745	3.34525	2.82955	1.78599	3.68978	2.44456	2.55957	3.17476
60S ribosomal protein L18	Q5E973	RPL18		Yes			11.6981	17.9681	21.3451	12.4992	14.2725	11.9902	15.6284	24.2694	13.9828	9.23345	19.0982	18.3647	12.6909	13.5091	17.3875	21.518		3.54821	4.16736	4.41583	3.64377	3.83517	3.58378	3.96609	4.60107	3.80558	3.20687	4.25537	4.19886	3.66572	3.75586	4.11997	4.42747
Nascent polypeptide-associated complex subunit alpha	Q5E9A1	NACA					5.60427	7.27153	9.80164	6.59167	8.80477	5.32466	15.1664	7.61491	8.5595	NA	8.2021	9.10747	10.2704	6.06045	7.2632	9.23297		2.48653	2.86226	3.29302	2.72064	3.13829	2.41269	3.92281	2.92883	3.09753	NA	3.03599	3.18705	3.36042	2.59942	2.86061	3.20679
Poly(rC)-binding protein 1	Q5E9A3	PCBP1		Yes			34.8636	16.2812	24.5647	30.9825	17.2842	12.485	19.496	15.0314	28.7342	9.95933	29.746	20.5502	13.3065	19.5464	18.9451	22.5001		5.12365	4.02513	4.61852	4.95338	4.11138	3.64212	4.2851	3.9099	4.8447	3.31605	4.89462	4.36108	3.73406	4.28883	4.24375	4.49186
L-lactate dehydrogenase B chain	Q5E9B1	LDHB					6.02777	7.22751	8.87505	9.85795	11.8234	9.01395	13.9359	12.7266	8.51319	10.6389	8.88635	6.52783	110.929	8.57528	7.3537	8.90295		2.59162	2.8535	3.14975	3.30129	3.56358	3.17216	3.80073	3.66978	3.0897	3.41127	3.15159	2.7066	6.7935	3.10018	2.87847	3.15428
Chloride intracellular channel protein 1	Q5E9B7	CLIC1					27.2585	13.4291	21.546	32.9438	30.2016	30.5224	34.4581	22.8509	16.6491	18.7737	10.2016	17.5801	7.91185	16.3975	16.7309	11.5537		4.76863	3.74729	4.42935	5.04193	4.91655	4.9318	5.10677	4.51418	4.05737	4.23064	3.35073	4.13587	2.98401	4.0354	4.06444	3.53028
Destrin	Q5E9D5	DSTN					2.42791	2.80252	3.18334	3.26507	4.51265	1.91969	4.76965	2.3572	2.45263	18.533	5.55546	3.69309	10.3725	4.04058	8.91502	3.67981		1.27972	1.48672	1.67054	1.70711	2.17398	0.940872	2.25388	1.23707	1.29433	4.21202	2.47391	1.88483	3.37469	2.01456	3.15624	1.87963
Myosin regulatory light polypeptide 9	Q5E9E2	MYL9					44.663	35.2756	47.748	15.4731	6.04841	11.4653	20.3925	17.6486	23.4155	22.9004	16.382	29.173	7.7497	29.0022	32.146	28.1694		5.48101	5.1406	5.57737	3.95169	2.59656	3.5192	4.34996	4.14148	4.54939	4.5173	4.03404	4.86656	2.95414	4.85809	5.00657	4.81606
60S ribosomal protein L10a	Q5E9E6	RPL10A		Yes			10.439	13.3471	8.15252	14.4211	17.9398	8.95932	17.9479	9.30272	8.45946	10.0997	8.95678	10.748	8.87875	9.89132	15.8976	3.04056		3.38391	3.73845	3.02725	3.85011	4.16509	3.16339	4.16574	3.21765	3.08057	3.33625	3.16298	3.426	3.15036	3.30616	3.99073	1.60434
Transgelin-2	Q5E9F5	TAGLN2					12.3379	16.6833	9.15463	6.77222	13.6916	9.80984	14.6829	8.16665	7.87836	8.66141	3.23225	6.12314	16.8448	8.80364	9.7286	10.6242		3.62502	4.06033	3.1945	2.75963	3.77522	3.29423	3.87606	3.02974	2.97789	3.1146	1.69254	2.61427	4.07423	3.1381	3.28223	3.40928
Cofilin-1	Q5E9F7	CFL1					13.2789	15.3686	10.6624	11.1224	10.1119	11.4682	14.5545	8.7915	11.8721	15.83	16.9623	14.3407	9.76803	12.5382	16.4688	11.5077		3.73106	3.94191	3.41446	3.47539	3.33798	3.51957	3.86339	3.13611	3.56951	3.98459	4.08426	3.84205	3.28807	3.64826	4.04166	3.52453
Proteasome activator complex subunit 2	Q5E9G3	PSME2		Yes			21.2815	6.00837	13.6447	11.6014	2.47379	7.40832	7.57849	3.23223	46.6302	14.3803	31.3567	10.8735	27.5979	3.74657	41.6199	12.2348		4.41153	2.58697	3.77027	3.53623	1.30672	2.88915	2.92191	1.69253	5.54319	3.84602	4.9707	3.44275	4.78649	1.90557	5.3792	3.61292
Heterogeneous nuclear ribonucleoprotein F	Q5E9J1	HNRNPF		Yes			9.36317	6.28428	2.59446	3.31027	5.129	7.36303	5.05375	4.87004	3.13407	12.8894	5.19004	3.47567	7.89782	5.21943	4.17569	2.10235		3.227	2.65175	1.37544	1.72695	2.35868	2.8803	2.33736	2.28393	1.64804	3.68812	2.37575	1.79729	2.98146	2.38389	2.06201	1.072
Creatine kinase B-type	Q5EA61	CKB		Yes			4.81764	6.11075	2.99766	9.11364	7.89022	10.1459	8.35817	8.08891	27.6497	17.6432	19.3051	13.1621	10.6112	12.4204	18.0762	3.08647		2.26833	2.61135	1.58384	3.18803	2.98007	3.34282	3.06319	3.01595	4.78919	4.14104	4.27091	3.71832	3.40752	3.63464	4.17602	1.62596
Galactose mutarotase	Q5EA79	GALM					6.74033	9.61124	2.36955	8.81075	4.46273	20.478	3.13013	7.37654	9.24068	9.9765	6.20978	6.765	14.7717	8.27492	4.30686	8.46185		2.75282	3.26472	1.24461	3.13927	2.15793	4.35601	1.64622	2.88295	3.208	3.31853	2.63454	2.75809	3.88477	3.04875	2.10664	3.08097
D-3-phosphoglycerate dehydrogenase	Q5EAD2	PHGDH		Yes			2.63924	4.674	4.52195	6.37776	1.71265	3.25959	2.66174	3.93085	13.2861	9.95487	21.6127	44.8119	7.89235	4.71339	8.00331	6.46215		1.40012	2.22466	2.17694	2.67305	0.776232	1.70469	1.41237	1.97484	3.73184	3.3154	4.43381	5.48581	2.98045	2.23676	3.0006	2.69202
Short/branched chain specific acyl-CoA dehydrogenase, mitochondrial	Q5EAD4	ACADSB					3.80814	12.8266	17.6518	6.36063	13.2737	8.4231	9.40402	9.60478	19.234	8.20023	43.942	7.34879	21.7705	9.44	10.0979	17.0057		1.92909	3.68107	4.14174	2.66917	3.7305	3.07435	3.23328	3.26375	4.26559	3.03566	5.45753	2.87751	4.4443	3.23879	3.33599	4.08794
60S ribosomal protein L15	Q5EAD6	RPL15		Yes			10.2645	3.90835	14.3943	14.5736	19.4694	12.0488	18.4209	18.1755	13.0581	17.1106	8.47338	15.8262	58.0567	8.05584	5.3861	17.1799		3.3596	1.96656	3.84742	3.86529	4.28314	3.59082	4.20327	4.18392	3.70687	4.09682	3.08294	3.98424	5.85939	3.01004	2.42924	4.10265
Keratin, type II cytoskeletal 5	Q5XQN5	KRT5		Yes	Yes		8.27631	58.5899	7.84671	15.7449	19.0953	9.42966	14.1452	18.7793	9.27085	16.532	3.74507	4.32443	15.5412	11.8379	4.756	11.0447		3.04899	5.87258	2.97209	3.97681	4.25515	3.23721	3.82224	4.23107	3.2127	4.04719	1.90499	2.11251	3.95802	3.56534	2.24975	3.46528
Tubulin beta-2B chain	Q6B856	TUBB2B		Yes			46.6413	15.7895	17.8939	17.6173	12.7058	8.20341	11.7579	11.9503	26.7877	33.8222	34.1209	31.221	8.39575	16.0329	36.9947	32.9219		5.54354	3.98089	4.1614	4.13892	3.66742	3.03622	3.55556	3.57898	4.7435	5.0799	5.09258	4.96444	3.06966	4.00297	5.20925	5.04097
Claudin-1	Q6L708	CLDN1			Yes		8.31208	7.96766	2.69087	6.43007	9.08124	5.71485	6.18762	12.7123	14.4657	8.03815	21.7795	30.5528	10.0403	22.746	32.0966	20.8681		3.05521	2.99416	1.42807	2.68483	3.18289	2.51472	2.62938	3.66815	3.85456	3.00686	4.4449	4.93323	3.32773	4.50754	5.00435	4.38323
Cadherin-1	Q6R8F2	CDH1		Yes	Yes		11.3256	2.98812	2.72386	4.10806	2.75269	8.65632	7.52155	4.56589	14.2048	6.23281	13.1338	12.6523	12.3936	5.95188	15.3386	8.20171		3.50151	1.57924	1.44565	2.03846	1.46084	3.11375	2.91103	2.1909	3.8283	2.63988	3.71522	3.66133	3.63153	2.57335	3.93909	3.03592
Heat shock protein HSP 90-beta	Q76LV1	HSP90AB1					7.27045	10.1054	12.1502	7.55252	8.07863	11.6508	13.1698	8.59508	13.2989	14.5878	7.03573	9.82137	7.89158	6.76729	7.3397	7.52609		2.86205	3.33705	3.60291	2.91696	3.01411	3.54236	3.71916	3.10351	3.73324	3.86669	2.8147	3.29592	2.98031	2.75858	2.87572	2.9119
Heat shock protein HSP 90-alpha	Q76LV2	HSP90AA1		Yes			22.7185	15.4812	19.2046	22.7183	22.2258	33.1764	23.8678	32.0904	16.1284	14.1349	23.6788	19.139	10.2329	11.2518	19.0874	14.5721		4.5058	3.95244	4.26338	4.50578	4.47416	5.05209	4.57699	5.00407	4.01154	3.82119	4.56552	4.25845	3.35514	3.49209	4.25455	3.86514
Staphylococcal nuclease domain-containing protein 1	Q863B3	SND1		Yes			13.0746	14.5395	17.813	8.38562	7.55477	4.87412	8.11532	11.6999	7.56191	8.47972	9.02867	7.02674	9.68421	7.79642	10.98	11.5818		3.7087	3.86191	4.15486	3.06792	2.91739	2.28514	3.02065	3.54843	2.91875	3.08402	3.17451	2.81286	3.27563	2.96281	3.4568	3.53378
Macrophage-capping protein	Q865V6	CAPG					2.37686	4.24312	2.44365	3.49317	2.01923	2.69291	5.0194	1.30509	9.36367	8.49547	18.819	27.0564	53.8548	4.03684	32.8093	3.5946		1.24905	2.08513	1.28904	1.80454	1.01381	1.42917	2.32751	0.38415	3.22707	3.08669	4.23412	4.7579	5.751	2.01323	5.03603	1.84583
Junction plakoglobin	Q8SPJ1	JUP		Yes			6.15237	37.1241	5.99997	5.97358	5.78423	5.29356	8.09043	11.0472	2.73615	9.26323	2.96371	5.15331	9.65743	12.2915	3.57981	7.94273		2.62114	5.21428	2.58495	2.5786	2.53213	2.40424	3.01622	3.46561	1.45215	3.21152	1.5674	2.3655	3.27164	3.61959	1.83988	2.98963
Polypyrimidine tract-binding protein 1	Q8WN55	PTBP1					10.7496	8.47505	13.084	9.81684	6.39641	11.7336	5.6999	9.6892	7.14584	12.9276	14.4452	14.6177	11.9981	7.45789	7.05247	6.17028		3.42621	3.08322	3.70974	3.29526	2.67726	3.55257	2.51094	3.27638	2.8371	3.69239	3.85252	3.86964	3.58473	2.89877	2.81813	2.62534
60S acidic ribosomal protein P0	Q95140	RPLP0		Yes			11.6671	5.78272	6.61283	9.72043	5.18297	5.47711	7.47755	8.68119	9.89098	10.8035	4.99995	6.33665	9.47816	7.22781	8.61962	7.29143		3.54437	2.53175	2.72527	3.28102	2.37378	2.45341	2.90256	3.11789	3.30611	3.43343	2.32191	2.66372	3.24461	2.85356	3.10762	2.8662
Annexin A8	Q95L54	ANXA8					29.9994	55.9553	25.1953	25.2997	24.9498	37.3125	19.4428	24.0415	18.9962	14.228	13.4694	15.592	9.9016	41.4649	17.2735	15.9273		4.90686	5.8062	4.65508	4.66105	4.64096	5.22159	4.28117	4.58745	4.24764	3.83067	3.75161	3.96273	3.30766	5.37382	4.11049	3.99343
Endoplasmin	Q95M18	HSP90B1		Yes			25.1499	6.67739	57.5877	19.0459	7.09071	11.677	13.2661	35.157	11.9863	9.74449	10.8855	6.31784	8.12594	30.1439	5.73679	47.466		4.65248	2.73928	5.84769	4.25141	2.82593	3.5456	3.72967	5.13574	3.58331	3.28459	3.44433	2.65943	3.02253	4.91379	2.52024	5.56882
Peroxiredoxin-5, mitochondrial	Q9BGI1	PRDX5					11.7727	17.9924	24.277	27.5376	20.5271	28.2236	21.4302	21.3434	16.2513	7.10396	15.5886	13.671	7.44706	9.81464	20.4165	11.2764		3.55738	4.16931	4.60152	4.78333	4.35946	4.81883	4.42157	4.41572	4.02248	2.82862	3.96242	3.77305	2.89667	3.29494	4.35167	3.49524
Peroxiredoxin-4	Q9BGI2	PRDX4					6.41527	3.59421	6.70825	6.08259	2.44449	6.30781	7.92741	6.44523	7.64404	11.3802	5.15755	8.00481	95.5413	13.2013	7.09857	12.3118		2.68151	1.84568	2.74594	2.60469	1.28953	2.65714	2.98685	2.68823	2.93434	3.50846	2.36668	3.00087	6.57805	3.72261	2.82753	3.62197
Peroxiredoxin-2	Q9BGI3	PRDX2					40.2859	63.6903	33.1193	38.151	28.4511	66.9767	48.5084	46.3595	39.4777	35.8664	39.1424	41.2326	24.8682	39.4035	61.1242	30.8937		5.3322	5.993	5.0496	5.25365	4.83041	6.06559	5.60016	5.53479	5.30297	5.16456	5.29066	5.36571	4.63623	5.30025	5.93367	4.94924
Peptidyl-prolyl cis-trans isomerase FKBP4	Q9TRY0	FKBP4		Yes			5.84222	6.15289	4.20258	10.199	4.53634	10.8321	8.59335	6.56219	7.60061	8.31649	9.60265	4.53101	5.99491	7.95604	10.7977	2.52463		2.54652	2.62126	2.07127	3.35035	2.18153	3.43724	3.10322	2.71418	2.92612	3.05597	3.26343	2.17983	2.58374	2.99205	3.43265	1.33607
Creatine kinase U-type, mitochondrial	Q9TTK8	CKMT1			Yes		11.0894	5.57251	15.4852	9.3131	17.2824	12.6865	8.18163	11.1624	28.3853	8.86527	12.4629	7.83177	8.05224	15.2645	8.32197	10.5889		3.47111	2.47833	3.95282	3.21926	4.11123	3.66522	3.03239	3.48057	4.82707	3.14816	3.63957	2.96934	3.00939	3.93211	3.05693	3.40448
Isocitrate dehydrogenase [NADP]	Q9XSG3	IDH1		Yes			5.73477	6.00749	17.6665	15.9302	6.70866	11.8408	4.70599	5.3673	28.3038	18.869	13.4364	6.21412	10.4374	8.52842	6.53827	7.88976		2.51974	2.58676	4.14294	3.9937	2.74602	3.5657	2.2345	2.4242	4.82292	4.23795	3.74808	2.63555	3.38369	3.09228	2.70891	2.97998
Alpha-enolase	Q9XSJ4	ENO1					60.0203	58.3574	44.4244	54.1057	58.3113	56.4582	65.6121	53.5229	40.0603	26.5047	65.935	40.764	11.6061	46.3823	77.696	60.214		5.90738	5.86684	5.47328	5.75771	5.8657	5.81911	6.03589	5.74208	5.3241	4.72818	6.04297	5.34922	3.53681	5.5355	6.27977	5.91203
