# Supplementary material for: Laser capture proteomics reveals new candidates for sperm-interacting proteins in the bovine oviduct epithelium
Source: Reproduction. 2025 Jul 17;170(2):e240390. doi: 10.1530/REP-24-0390 (PMC12278443; doi:10.1530/REP-24-0390)
Supplement: Supplementary file 3 [file supplementary_table_3.xlsx]

## Sheet: Isth vs Amp (Pre)
List of differentially abundant proteins between isthmus and ampulla at pre-ovulatory stage (apical part)
Overabundant in isthmus (5)
Overabundant in ampulla (5)
					Fold change ratio			Precursor ion intensities									Log2(precursor ion intensities)
Protein name (16)	Accession number	Gene symbol	p-value paired ttest		Isth:Amp	Amp:Isth		Pre-ov ampulla 1	Pre-ov ampulla 2	Pre-ov ampulla 3	Pre-ov ampulla 4	Pre-ov isthmus 1	Pre-ov isthmus 2	Pre-ov isthmus 3	Pre-ov isthmus 4		Pre-ov ampulla 1	Pre-ov ampulla 2	Pre-ov ampulla 3	Pre-ov ampulla 4	Pre-ov isthmus 1	Pre-ov isthmus 2	Pre-ov isthmus 3	Pre-ov isthmus 4
Proteasome 26S subunit, ATPase 3	F1MWE0	PSMC3	0.0139984		4.87597	0.205087		2.36235	2.79724	4.54486	2.13554	6.49451	16.5124	13.8278	20.8968		1.24022	1.484	2.18424	1.0946	2.69922	4.04547	3.7895	4.38521
Peroxiredoxin-6	O77834	PRDX6	0.0258994		1.86966	0.534857		11.8558	4.80723	6.53303	5.31039	15.0653	12.8568	15.4619	9.91328		3.56752	2.26521	2.70775	2.40882	3.91316	3.68446	3.95065	3.30936
CD109 molecule	A0A3Q1LTK9	CD109	0.0501467		1.74986	0.571475		4.62455	5.87384	5.68672	3.28682	7.72105	10.4414	6.66928	9.24133		2.20931	2.5543	2.5076	1.71669	2.9488	3.38425	2.73753	3.2081
Profilin-1	P02584	PFN1	0.00938625		1.71348	0.583607		3.76639	3.50916	4.00506	2.13904	6.09174	6.58358	5.64129	4.67773		1.91318	1.81113	2.00183	1.09696	2.60685	2.71887	2.49603	2.22581
Ubiquitin-like modifier-activating enzyme 1	A3KMV5	UBA1	0.0244295		1.5609	0.640658		2.23251	2.42963	2.02517	2.6775	3.94594	4.01507	3.59388	3.0626		1.15866	1.28073	1.01804	1.42089	1.98037	2.00542	1.84554	1.61476
Catechol O-methyltransferase	A7MBI7	COMT	0.0512645		0.669851	1.49287		3.79666	4.14711	3.87141	2.65274	2.33135	2.52529	2.2409	2.59383		1.92473	2.05211	1.95286	1.40748	1.22117	1.33645	1.16408	1.37508
Keratin 3	A0A3Q1MYR8	KRT3	0.0457416		0.54648	1.82989		8.08992	6.68867	9.89329	7.7331	4.29786	4.41524	3.19167	5.80389		3.01613	2.74172	3.30645	2.95105	2.10362	2.14249	1.67431	2.53702
Nucleobindin 2	F6Q8A8	NUCB2	0.00214447		0.51827	1.92949		3.28242	2.45853	3.04684	2.77437	1.9511	1.19154	1.64345	1.20623		1.71476	1.2978	1.60732	1.47216	0.964288	0.252826	0.716729	0.27051
Electron transfer flavoprotein subunit alpha	F1MWR3	ETFA	0.0448774		0.424846	2.35379		3.07171	8.7523	4.7863	2.84454	1.81243	2.25235	2.12037	2.08016		1.61904	3.12966	2.25891	1.5082	0.857922	1.17143	1.08432	1.0567
DnaJ homolog subfamily B member 6	Q0III6	DNAJB6	0.0312125		0.408337	2.44896		13.2457	6.45293	6.90692	8.99643	3.09186	4.04881	2.27932	5.11761		3.72745	2.68995	2.78804	3.16935	1.62848	2.0175	1.1886	2.35547

## Sheet: Isth vs Amp (Post)
List of differentially abundant proteins between isthmus and ampulla at post-ovulatory stage (apical part)
Overabundant in isthmus (8)
Overabundant in ampulla (9)
							Fold change ratio			Precursor ion intensities									Log2(precursor ion intensities)
Protein name (17)	Accession number	Gene symbol	p-value paired t-test		Differentially abundant in apical and basal parts		Isth:Amp	Amp:Isth		Post-ov ampulla 1	Post-ov ampulla 2	Post-ov ampulla 3	Post-ov ampulla 4	Post-ov isthmus 1	Post-ov isthmus 2	Post-ov isthmus 3	Post-ov isthmus 4		Post-ov ampulla 1	Post-ov ampulla 2	Post-ov ampulla 3	Post-ov ampulla 4	Post-ov isthmus 1	Post-ov isthmus 2	Post-ov isthmus 3	Post-ov isthmus 4
Albumin	P02769	ALB	0.0187101				3.12238	0.320268		4.49841	3.73301	3.25596	4.2844	9.45856	6.89469	14.3756	18.5167		2.16941	1.90034	1.70308	2.09909	3.24162	2.78549	3.84555	4.21076
Purine nucleoside phosphorylase	P55859	PNP	0.0422509		Yes		3.11418	0.321112		2.30837	2.97486	2.59353	2.86002	3.11612	6.19644	11.3443	12.7794		1.20687	1.57282	1.37492	1.51603	1.63975	2.63144	3.50389	3.67575
Transglutaminase 1	F1MBB7	TGM1	0.0153258				2.38935	0.418523		2.12637	2.15819	3.56823	3.29075	3.77969	4.59159	6.58091	11.6737		1.08839	1.10982	1.83521	1.71842	1.91827	2.19899	2.71829	3.54519
General transcription factor II-I	A7MB80	GTF2I	0.0544978				2.36676	0.422519		7.59174	16.4459	10.0989	7.37221	17.7536	56.4143	13.7343	10.3389		2.92443	4.03966	3.33613	2.8821	4.15004	5.81799	3.77971	3.37001
Creatine kinase B-type	Q5EA61	CKB	0.0111737		Yes		2.25188	0.444073		2.82258	2.37506	2.95493	2.58912	8.62112	3.69694	6.37827	5.4927		1.49702	1.24797	1.56313	1.37246	3.10788	1.88633	2.67317	2.45752
Pyridoxal kinase	Q0II59	PDXK	0.04573		Yes		1.98145	0.504681		2.4294	3.15237	3.19369	2.24574	3.98068	3.74253	7.86703	6.24771		1.2806	1.65644	1.67523	1.16719	1.99302	1.90402	2.97582	2.64333
CD109 molecule	A0A3Q1LTK9	CD109	0.0381149		Yes		1.94753	0.51347		6.31808	2.63447	4.24928	3.83576	14.1468	3.05809	9.68449	6.29194		2.65949	1.39751	2.08722	1.93951	3.8224	1.61263	3.27568	2.6535
Keratin, type I cytoskeletal 19	P08728	KRT19	0.0337161				1.5082	0.663041		7.16348	8.53484	4.82172	7.78683	13.8418	9.61692	7.30913	11.9247		2.84066	3.09336	2.26955	2.96104	3.79096	3.26557	2.8697	3.57588
40S ribosomal protein S3	Q3T169	RPS3	0.0447236				0.625634	1.59838		4.55175	3.14929	4.2443	4.84433	3.01493	2.79897	2.51154	2.17875		2.18642	1.65503	2.08553	2.2763	1.59212	1.48489	1.32857	1.1235
Annexin A4	P13214	ANXA4	0.031829		Yes		0.601239	1.66323		4.67748	2.88327	3.36105	5.25388	2.5724	2.30254	2.44137	2.40915		2.22573	1.52771	1.74891	2.39338	1.36311	1.20323	1.28769	1.26852
LIM and SH3 domain protein 1	Q3B7M5	LASP1	0.035016				0.59015	1.69448		6.04952	3.16909	3.50127	2.52078	2.61952	2.49159	2.11094	1.77223		2.59682	1.66407	1.80788	1.33387	1.3893	1.31707	1.07789	0.825565
Aldehyde dehydrogenase	A6QQT4	ALDH3A2	0.0154829				0.556283	1.79765		8.39312	9.39635	6.88221	5.90887	4.15491	4.12145	4.69032	4.04476		3.06921	3.2321	2.78287	2.56288	2.05482	2.04315	2.22969	2.01605
Tubulin polymerization-promoting protein family member 3	Q3ZCC8	TPPP3	0.0318918		Yes		0.478439	2.09013		12.4834	10.4429	9.55489	8.5594	7.6749	2.62979	5.92761	3.40312		3.64194	3.38445	3.25624	3.09751	2.94015	1.39495	2.56745	1.76686
Proteasome subunit beta type-3	P33672	PSMB3	0.0260015				0.471765	2.1197		3.33492	3.48675	3.33589	10.5495	2.28867	1.60856	2.20126	3.67038		1.73765	1.80188	1.73807	3.3991	1.19451	0.685769	1.13833	1.87593
Annexin A8	Q95L54	ANXA8	0.0342696		Yes		0.402095	2.48697		15.7632	12.0707	6.35765	14.517	4.1688	3.88141	4.96242	6.57282		3.97849	3.59344	2.66849	3.85967	2.05963	1.95658	2.31104	2.71651
Plakophilin-1	Q28161	PKP1	0.00908961				0.290286	3.44488		13.7796	4.4854	8.33738	7.26409	3.63292	2.4413	2.08274	1.67397		3.78446	2.16524	3.05959	2.86078	1.86113	1.28765	1.05849	0.743275
Oviduct-specific glycoprotein	Q28042	OVGP1	0.0122611		Yes		0.285357	3.50438		8.38474	6.69412	5.97494	12.7595	2.26472	2.63185	2.6537	2.0986		3.06777	2.74289	2.57892	3.6735	1.17933	1.39608	1.40801	1.06943

## Sheet: Pre vs Post (Isth)
List of differentially abundant proteins between pre- and post-ovulatory stage in the isthmus (apical part)
Overabundant in pre-ov (14)
Overabundant in post-ov (8)
							Fold change ratio			Precursor ion intensities									Log2(precursor ion intensities)
Protein name (22)	Accession number	Gene symbol	p-value unpaired t-test		Differentially abundant in apical and basal parts		Pre:Post	Post:Pre		Post-ov isthmus 1	Post-ov isthmus 2	Post-ov isthmus 3	Post-ov isthmus 4	Pre-ov isthmus 1	Pre-ov isthmus 2	Pre-ov isthmus 3	Pre-ov isthmus 4		Post-ov isthmus 1	Post-ov isthmus 2	Post-ov isthmus 3	Post-ov isthmus 4	Pre-ov isthmus 1	Pre-ov isthmus 2	Pre-ov isthmus 3	Pre-ov isthmus 4
Cysteine-rich protein 2	Q0VFX8	CRIP2	0.0175549				3.69802	0.270415		3.11894	2.18201	4.12048	2.43942	4.29872	16.4056	13.3027	9.85458		1.64105	1.12566	2.04281	1.28654	2.10391	4.03612	3.73364	3.30079
Catalase	P00432	CAT	0.05405				2.78831	0.358641		1.8265	2.51548	2.00842	2.24758	12.3947	3.49493	3.92546	4.15876		0.869078	1.33084	1.00606	1.16837	3.63165	1.80526	1.97286	2.05616
Tubulin beta-4B chain	Q3MHM5	TUBB4B	0.0334914				2.37479	0.42109		113.088	32.6676	82.1917	46.6207	106.549	162.433	177.654	205.406		6.8213	5.02979	6.36092	5.5429	6.73537	7.3437	7.47292	7.68233
Tubulin polymerization-promoting protein family member 3	Q3ZCC8	TPPP3	0.0430923				2.35324	0.424946		7.6749	2.62979	5.92761	3.40312	5.37835	12.2573	15.577	12.9943		2.94015	1.39495	2.56745	1.76686	2.42716	3.61557	3.96134	3.69981
LIM and SH3 domain protein 1	Q3B7M5	LASP1	0.0313713				2.17072	0.460677		2.61952	2.49159	2.11094	1.77223	2.97412	3.75673	5.13495	7.65826		1.3893	1.31707	1.07789	0.825565	1.57246	1.90948	2.36035	2.93702
Ciliary rootlet coiled-coil, rootletin family member 2	A0A3Q1M0Y8	CROCC2	0.00954003				2.0293	0.49278		2.59592	4.80176	3.28405	2.59575	4.61943	8.22245	7.24358	6.85856		1.37624	2.26356	1.71548	1.37615	2.20771	3.03957	2.8567	2.77791
Tubulin alpha-1D chain	Q2HJ86	TUBA1D	0.0197982				1.97804	0.50555		47.3677	20.4181	34.7692	29.0161	58.0735	55.7714	55.6781	90.7302		5.56583	4.35178	5.11974	4.85878	5.85981	5.80145	5.79904	6.50351
14-3-3 protein zeta/delta	P63103	YWHAZ	0.0344898				1.94904	0.513072		6.61841	4.06162	6.06807	4.88074	13.1427	8.6416	6.32766	14.0436		2.72649	2.02206	2.60124	2.2871	3.71619	3.1113	2.66167	3.81184
Glyceraldehyde-3-phosphate dehydrogenase	P10096	GAPDH	0.00847824				1.92404	0.519741		4.81295	5.36622	2.93477	4.78672	7.84986	11.1082	7.8181	7.66531		2.26692	2.4239	1.55325	2.25904	2.97267	3.47356	2.96682	2.93835
Matrin 3	F1MXI4	MATR3	0.00217265				1.89382	0.528032		2.15444	1.74742	1.91478	2.34406	3.53632	3.48826	5.04197	3.38837		1.10731	0.805225	0.937177	1.22901	1.82225	1.80251	2.33399	1.76059
Dynein light chain roadblock-type 2	Q32P85	DYNLRB2	0.0471166				1.7797	0.561892		5.61911	5.9116	3.06874	2.71142	5.96242	7.57748	10.2861	6.98215		2.49034	2.56355	1.61765	1.43905	2.5759	2.92172	3.36263	2.80367
Platelet-activating factor acetylhydrolase IB subunit alpha1	Q29460	PAFAH1B3	0.00724428				1.59944	0.625219		1.77741	2.38217	2.2876	1.63484	3.15601	3.52015	3.62047	2.63006		0.829775	1.25227	1.19383	0.709154	1.6581	1.81564	1.85618	1.3951
Sterol carrier protein 2	P07857	SCP2	0.0247843				1.59499	0.626965		1.92298	2.07409	2.89286	2.54374	5.13087	3.00813	3.70512	3.20247		0.943347	1.05248	1.5325	1.34695	2.3592	1.58887	1.88952	1.67918
Keratin 8	F1MU12	KRT8	0.0343124				1.58873	0.629435		8.10741	6.47541	4.89395	5.3766	12.0688	10.8151	9.80734	6.79397		3.01924	2.69497	2.291	2.42669	3.59321	3.43498	3.29386	2.76426
Core histone macro-H2A.2	Q1LZ92	MACROH2A2	0.0116923				0.687263	1.45505		3.06806	3.98033	3.64579	3.18111	2.49135	1.96847	2.89696	2.1792		1.61733	1.99289	1.86623	1.66953	1.31693	0.977073	1.53454	1.1238
Small nuclear ribonucleoprotein E	A4FUI2	SNRPE	0.0451792				0.658057	1.51962		3.86123	2.63329	4.50462	2.76827	2.6643	2.29057	2.11592	1.98896		1.94906	1.39687	2.1714	1.46898	1.41376	1.19571	1.08129	0.992011
ATP-dependent RNA helicase	F1N5H8	DDX31	0.0202233				0.6334	1.57878		3.48755	2.93102	4.13713	2.47457	2.11789	2.34782	1.88599	1.90167		1.80222	1.5514	2.04863	1.30718	1.08263	1.23132	0.915319	0.927268
Translocon-associated protein subunit alpha	A6QLP7	SSR1	0.00966243				0.567885	1.76092		2.74205	3.97475	4.00977	2.67992	2.01977	1.51899	2.39132	1.68327		1.45525	1.99087	2.00352	1.42219	1.01419	0.603115	1.25781	0.751265
Complement component 1 Q subcomponent-binding protein, mitochondrial	Q3T0B6	C1QBP	0.0329921				0.548078	1.82456		3.10185	4.42443	4.44752	NA	NA	2.14442	2.10505	2.3131		1.63313	2.14549	2.153	NA	NA	1.10059	1.07385	1.20983
Cystatin-B	P25417	CSTB	0.054323		Yes		0.54287	1.84206		3.95057	3.00374	4.77301	6.70112	2.50757	1.36567	3.44159	2.68942		1.98206	1.58676	2.2549	2.7444	1.32629	0.449609	1.78307	1.4273
ATP-dependent RNA helicase DDX1	Q0IIK5	DDX1	0.0067234				0.524001	1.90839		5.12861	3.0647	3.4951	3.47564	1.96115	1.68966	2.30867	NA		2.35857	1.61575	1.80533	1.79728	0.971703	0.756737	1.20706	NA
Citrate synthase, mitochondrial	Q29RK1	CS	0.0461891				0.24508	4.08031		29.2544	110.431	38.4647	34.2554	8.62221	19.4143	21.5175	2.50209		4.87058	6.787	5.26546	5.09826	3.10806	4.27905	4.42744	1.32313

## Sheet: Pre vs Post (Amp)
List of differentially abundant proteins between pre- and post-ovulatory stage in the ampulla (apical part)
Overabundant in pre-ov (5)
Overabundant in post-ov (1)
					Fold change ratio			Precursor ion intensities									Log2(precursor ion intensities)
Protein name (6)	Accession number	Gene symbol	p-value unpaired t-test		Pre:Post	Post:Pre		Post-ov ampulla 1	Post-ov ampulla 2	Post-ov ampulla 3	Post-ov ampulla 4	Pre-ov ampulla 1	Pre-ov ampulla 2	Pre-ov ampulla 3	Pre-ov ampulla 4		Post-ov ampulla 1	Post-ov ampulla 2	Post-ov ampulla 3	Post-ov ampulla 4	Pre-ov ampulla 1	Pre-ov ampulla 2	Pre-ov ampulla 3	Pre-ov ampulla 4
Protein S100	A0A3Q1MFC3	S100A11	0.0376073		2.24797	0.444846		2.2888	2.03519	NA	NA	NA	3.40869	6.21525	4.95637		1.19459	1.02517	NA	NA	NA	1.76922	2.63581	2.30928
Calcyphosin	Q0VCC0	CAPS	0.0467512		1.63986	0.609809		6.04134	3.0077	3.74736	2.08094	9.56141	3.4006	4.31857	7.11614		2.59487	1.58866	1.90587	1.05723	3.25722	1.76579	2.11055	2.8311
F-actin-capping protein subunit alpha-1	A4FUA8	CAPZA1	0.0267733		1.60457	0.623221		2.15236	2.67047	3.02861	2.13327	4.7688	2.30706	5.75068	3.19462		1.10592	1.4171	1.59866	1.09307	2.25363	1.20605	2.52373	1.67564
Heteroous nuclear ribonucleoprotein M	A0A3Q1MJD5	HNRNPM	0.00482741		1.49118	0.67061		2.12565	2.55378	1.95128	1.84412	3.09872	2.9106	2.94515	3.68304		1.08791	1.35263	0.96442	0.882931	1.63167	1.54131	1.55834	1.8809
Small ribosomal subunit protein eS25	Q56JX5	RPS25	0.0434619		1.48666	0.672649		2.89624	2.56015	4.22342	1.7432	4.60757	4.2458	3.81822	4.31052		1.53418	1.35623	2.07841	0.801736	2.20401	2.08604	1.9329	2.10786
Sterol carrier protein 2	P07857	SCP2	0.0147908		0.539126	1.85485		2.61346	16.8109	2.08967	3.42965	4.38839	1.94164	4.17329	2.94445		1.38596	4.07132	1.06328	1.77806	2.13369	0.957277	2.06119	1.558
