# Supplementary material for: Laser capture proteomics reveals new candidates for sperm-interacting proteins in the bovine oviduct epithelium
Source: Reproduction. 2025 Jul 17;170(2):e240390. doi: 10.1530/REP-24-0390 (PMC12278443; doi:10.1530/REP-24-0390)
Supplement: Supplementary file 4 [file supplementary_table_4.xlsx]

## Sheet: Isth vs Amp (Pre)
List of differentially abundant proteins between isthmus and ampulla at pre-ovulatory stage (basal part)
Overabundant in isthmus (22)
Overabundant in ampulla (21)
							Fold change			Precursor ion intensities									Log2(precursor ion intensities)
Protein name (43)	Accession number	Gene symbol	p-value paired t-test		Differentially abundant in apical and basal parts		Isth:Amp	Amp:Isth		Pre-ov ampulla 1	Pre-ov ampulla 2	Pre-ov ampulla 3	Pre-ov ampulla 4	Pre-ov isthmus 1	Pre-ov isthmus 2	Pre-ov isthmus 3	Pre-ov isthmus 4		Pre-ov ampulla 1	Pre-ov ampulla 2	Pre-ov ampulla 3	Pre-ov ampulla 4	Pre-ov isthmus 1	Pre-ov isthmus 2	Pre-ov isthmus 3	Pre-ov isthmus 4
Keratin 2	G3MZ71	KRT2	0.0393211				6.22024	0.160766		22.1699	38.1145	45.311	21.5582	133.339	66.4698	203.615	387.502		4.47053	5.25227	5.50179	4.43016	7.05896	6.05463	7.6697	8.59806
Pyridoxal kinase	Q0II59	PDXK	0.0449488		Yes		5.05901	0.197667		2.7997	4.77618	2.60183	1.54811	26.5261	9.10584	20.5071	3.18203		1.48527	2.25586	1.37953	0.630511	4.72934	3.18679	4.35805	1.66995
Glutathione S-transferase A1	Q28035	GSTA1	0.0503956				4.83143	0.206978		0.940883	3.31462	2.05183	1.64187	16.2911	8.65389	10.144	3.31701		-0.0879121	1.72885	1.03691	0.715342	4.02601	3.11335	3.34255	1.72988
Potassium channel tetramerization domain containing 12	G3N3D4	KCTD12	0.0306252				4.67921	0.213711		4.25347	2.35117	1.60814	3.1162	24.5897	4.94982	15.9681	7.50302		2.08864	1.23338	0.685396	1.63979	4.61998	2.30737	3.99712	2.90747
Medium-chain acyl-CoA ligase ACSF2, mitochondrial	Q17QJ1	ACSF2	0.0543009				4.09647	0.244113		7.31793	3.45397	6.26228	1.81057	8.12705	15.0136	46.7799	7.27646		2.87144	1.78826	2.64669	0.856447	3.02273	3.90819	5.54782	2.86324
Karyopherin subunit beta 1	E1BFV0	KPNB1	0.00565547				3.63381	0.275193		2.29446	4.25067	5.78285	3.9619	12.9496	10.6833	23.9368	11.6246		1.19816	2.08769	2.53178	1.98619	3.69484	3.41728	4.58116	3.53911
Gelsolin	Q3SX14	GSN	0.00786144				2.78871	0.358589		5.4814	4.16519	4.91825	3.81123	11.2548	12.1752	19.667	8.14854		2.45454	2.05838	2.29814	1.93025	3.49246	3.60587	4.2977	3.02654
Eukaryotic translation initiation factor 3 subunit L	Q3ZCK1	EIF3L	0.000877153				2.55456	0.391457		3.16256	2.70061	3.28038	1.71866	7.91251	7.21791	7.262	5.35575		1.66109	1.43329	1.71386	0.781283	2.98414	2.85158	2.86037	2.42109
Eukaryotic translation initiation factor 3 subunit A	E1B7R4	EIF3A	0.0352157				2.42254	0.412789		4.83291	4.8977	6.14132	3.14076	11.8488	12.2345	18.3327	3.64316		2.27289	2.2921	2.61855	1.65112	3.56667	3.61288	4.19634	1.86519
D-3-phosphoglycerate dehydrogenase	Q5EAD2	PHGDH	0.04722				2.34082	0.427201		1.71265	3.25959	2.66174	3.93085	7.89235	4.71339	8.00331	6.46215		0.776232	1.70469	1.41237	1.97484	2.98045	2.23676	3.0006	2.69202
Splicing factor 3A subunit 1	A2VDN6	SF3A1	0.0450576				2.21647	0.451168		7.08938	9.25374	9.96521	8.56992	8.97544	16.355	34.2845	17.6916		2.82566	3.21004	3.3169	3.09928	3.16598	4.03166	5.09948	4.14499
Peroxiredoxin-like 2A	Q3ZBK2	PRXL2A	0.00673348				2.20571	0.453369		3.76861	6.52121	9.04565	5.26236	11.7056	14.9574	18.1922	9.40042		1.91403	2.70514	3.17722	2.39571	3.54913	3.90279	4.18525	3.23272
Nuclear mitotic apparatus protein 1	F1N7I5	NUMA1	0.0539368				2.04513	0.488966		3.10008	2.76123	3.88094	2.26235	10.0733	5.33458	6.37436	2.76873		1.6323	1.46531	1.95641	1.17782	3.33247	2.41538	2.67228	1.46923
Destrin	Q5E9D5	DSTN	0.00419758				1.99185	0.502046		4.51265	1.91969	4.76965	2.3572	10.3725	4.04058	8.91502	3.67981		2.17398	0.940872	2.25388	1.23707	3.37469	2.01456	3.15624	1.87963
Lymphocyte cytosolic protein 1	A0A3Q1LSN0	LCP1	0.0535646				1.9117	0.523095		3.15609	4.07284	5.72215	8.99887	10.9822	9.48263	11.3765	10.1204		1.65814	2.02604	2.51656	3.16974	3.4571	3.24529	3.50798	3.33919
Protein ABHD11	Q3SZ73	ABHD11	0.00143598				1.88844	0.529537		4.31008	7.92165	6.99542	6.45869	9.38222	13.9442	14.0909	11.089		2.10772	2.9858	2.80641	2.69124	3.22993	3.80159	3.81669	3.47105
60S ribosomal protein L17	Q3T025	RPL17	0.0197392				1.77812	0.562391		7.24547	5.37276	3.48229	6.35114	12.1075	12.8982	6.57411	8.34204		2.85708	2.42566	1.80004	2.66701	3.59783	3.68909	2.7168	3.0604
Splicing factor 3B subunit 3	A0JN52	SF3B3	0.0172215				1.77779	0.562497		7.28713	6.92031	10.8751	5.46453	10.8429	9.9903	20.3607	13.1123		2.86535	2.79084	3.44296	2.4501	3.43868	3.32053	4.34772	3.71285
enoyl-CoA hydratase	Q3SZ00	HADHA	0.0225694				1.76364	0.567009		3.87874	3.86418	2.5017	1.79398	8.20068	4.63802	4.99358	3.39947		1.95559	1.95016	1.32291	0.843163	3.03574	2.21351	2.32008	1.76531
Myosin regulatory light polypeptide 9	Q5E9E2	MYL9	0.0358458				1.74723	0.572333		6.04841	11.4653	20.3925	17.6486	7.7497	29.0022	32.146	28.1694		2.59656	3.5192	4.34996	4.14148	2.95414	4.85809	5.00657	4.81606
2-oxoglutarate dehydrogenase complex component E1	Q148N0	OGDH	0.0407098				1.7273	0.578939		1.9336	2.6869	1.46322	1.98068	4.3131	4.76844	2.65214	2.19595		0.95129	1.42594	0.549143	0.985997	2.10873	2.25352	1.40715	1.13485
LPS responsive beige-like anchor protein	A0A3Q1M9P3	LRBA	0.0393714				1.71963	0.581522		5.09912	4.44786	5.89241	7.29953	9.48267	8.77115	6.37329	14.4753		2.35025	2.15311	2.55886	2.8678	3.24529	3.13277	2.67204	3.85553
Annexin A1	P46193	ANXA1	0.0204427				0.683882	1.46224		17.1198	25.2626	26.0185	27.2924	11.639	13.2757	19.4115	21.1168		4.09759	4.65893	4.70146	4.77043	3.54089	3.73071	4.27884	4.40032
60S ribosomal protein L12	P61284	RPL12	0.00245194				0.637435	1.56879		20.0157	11.2635	9.25379	10.457	11.8309	7.78093	5.55024	7.34071		4.32306	3.49358	3.21005	3.3864	3.56449	2.95994	2.47255	2.87592
RAB5B, member RAS onco family	F1MNI4	RAB5B	0.0220496				0.62587	1.59778		11.7742	9.51313	13.435	15.2621	5.37593	5.46315	10.7273	9.71735		3.55756	3.24992	3.74792	3.93188	2.42651	2.44973	3.42321	3.28056
Protein S100	A0A3Q1MFC3	S100A11	0.0420137				0.585383	1.70828		12.2758	11.5418	15.4848	9.10584	6.6886	4.01893	13.2409	4.38883		3.61774	3.52879	3.95278	3.18679	2.74171	2.00681	3.72693	2.13384
60S ribosomal protein L4	Q58DW0	RPL4	0.0212334				0.579438	1.72581		21.8608	19.9198	17.5061	25.5677	8.50892	13.8507	10.3237	16.4847		4.45027	4.31613	4.12979	4.67625	3.08898	3.79188	3.36789	4.04305
PDZ and LIM domain protein 4	Q3T005	PDLIM4	0.00147275				0.574336	1.74114		11.8408	10.6435	15.4679	36.8325	6.67279	5.61219	7.58313	23.0834		3.5657	3.41191	3.9512	5.20291	2.73829	2.48856	2.92279	4.52879
Nucleophosmin	Q3T160	NPM1	0.0255121				0.546161	1.83096		18.4304	18.1722	29.0231	23.4092	11.4892	9.94606	19.3413	7.8508		4.20401	4.18366	4.85913	4.549	3.52221	3.31413	4.27362	2.97284
T-complex protein 1 subunit delta	Q2T9X2	CCT4	0.0202855				0.533634	1.87394		19.7525	17.0323	23.7962	19.3615	6.64307	8.53454	15.4883	11.9941		4.30396	4.0902	4.57266	4.27512	2.73185	3.09331	3.95311	3.58425
Glutathione peroxidase 1	P00435	GPX1	0.0334932				0.52195	1.91589		37.82	31.7256	17.0645	18.9229	15.3356	22.04	5.34498	12.3624		5.24108	4.98758	4.09293	4.24206	3.93881	4.46205	2.41818	3.62789
Aldehyde dehydrogenase 1 family member A2	G3X6U1	ALDH1A2	0.0374885				0.521919	1.91601		8.99344	7.52081	11.6312	7.48434	7.27308	4.24125	3.81858	3.26294		3.16887	2.91089	3.53993	2.90388	2.86257	2.08449	1.93304	1.70617
Annexin A11	P27214	ANXA11	0.0225				0.507459	1.9706		14.5998	9.77979	7.23003	10.4833	7.23405	3.89016	5.74702	4.48915		3.86787	3.2898	2.854	3.39002	2.8548	1.95983	2.52281	2.16644
Heat shock protein HSP 90-alpha	Q76LV2	HSP90AA1	0.0274469				0.495187	2.01944		22.2258	33.1764	23.8678	32.0904	10.2329	11.2518	19.0874	14.5721		4.47416	5.05209	4.57699	5.00407	3.35514	3.49209	4.25455	3.86514
Tropomyosin 3	A0A3Q1LFQ2	TPM3	0.0400261				0.478932	2.08798		12.7056	10.2933	12.0196	12.7746	6.53816	6.14206	2.72596	7.4835		3.6674	3.36364	3.58732	3.6752	2.70889	2.61872	1.44676	2.90371
Chloride intracellular channel protein 1	Q5E9B7	CLIC1	0.0155448				0.445586	2.24423		30.2016	30.5224	34.4581	22.8509	7.91185	16.3975	16.7309	11.5537		4.91655	4.9318	5.10677	4.51418	2.98401	4.0354	4.06444	3.53028
Annexin A4	P13214	ANXA4	0.00275604		Yes		0.444236	2.25106		27.0446	35.4095	26.9445	32.3935	10.2094	17.7863	14.07	12.0388		4.75727	5.14607	4.75192	5.01763	3.35182	4.1527	3.81455	3.58961
Methanethiol oxidase	Q2KJ32	SELENBP1	0.0284198				0.44084	2.2684		23.426	20.6116	17.6545	15.8479	8.99059	10.6378	4.16493	10.3895		4.55004	4.36539	4.14197	3.98622	3.16842	3.41113	2.05829	3.37705
Protein-glutamine gamma-glutamyltransferase 2	P51176	TGM2	0.00508624				0.440715	2.26904		20.1229	31.5529	19.1301	15.6947	8.85399	14.9689	5.99009	8.30909		4.33076	4.9797	4.25778	3.9722	3.14633	3.9039	2.58258	3.05469
Glyceraldehyde-3-phosphate dehydrogenase	P10096	GAPDH	0.0400154				0.423155	2.3632		88.7249	125.922	118.2	100.231	17.8342	44.7778	40.4932	80.1544		6.47127	6.97639	6.88509	6.64719	4.15657	5.48471	5.33961	6.32471
PDZ and LIM domain 1	A6H7E3	PDLIM1	0.0138007				0.391279	2.55572		23.2063	13.9345	15.7171	25.8574	7.38319	9.09462	4.60589	9.71597		4.53645	3.80059	3.97426	4.69251	2.88424	3.18501	2.20348	3.28036
Tubulin alpha-4A chain	P81948	TUBA4A	0.0221286				0.388814	2.57192		16.4078	11.9036	13.9238	19.098	6.6846	7.35735	2.86145	6.94383		4.03631	3.57333	3.79948	4.25535	2.74084	2.87919	1.51675	2.79573
Tubulin polymerization-promoting protein family member 3	Q3ZCC8	TPPP3	0.0223526		Yes		0.367326	2.72238		70.8643	146.727	76.7739	63.0146	11.0421	63.3451	26.0349	30.8527		6.14699	7.19699	6.26254	5.97761	3.46494	5.98516	4.70237	4.94733

## Sheet: Isth vs Amp (Post)
List of differentially abundant proteins between isthmus and ampulla at post-ovulatory stage (basal part)
Overabundant in isthmus (52)
Overabundant in ampulla (27)
					Fold change			Precursor ion intensities									Log2(precursor ion intensities)
Protein name (79)	Accession number	Gene symbol	p-value paired t-test		Isth:Amp	Amp:Isth		Post-ov ampulla 1	Post-ov ampulla 2	Post-ov ampulla 3	Post-ov ampulla 4	Post-ov isthmus 1	Post-ov isthmus 2	Post-ov isthmus 3	Post-ov isthmus 4		Post-ov ampulla 1	Post-ov ampulla 2	Post-ov ampulla 3	Post-ov ampulla 4	Post-ov isthmus 1	Post-ov isthmus 2	Post-ov isthmus 3	Post-ov isthmus 4
Cystatin-B	P25417	CSTB	0.0145429		8.51785	0.117401		1.95358	4.49736	0.861642	3.36248	15.2638	15.1556	24.3884	36.1208		0.966117	2.16908	-0.21484	1.74953	3.93204	3.92178	4.60813	5.17476
Pyridoxal kinase	Q0II59	PDXK	0.000283623		7.86797	0.127098		2.46968	3.55399	2.10243	5.03967	19.3497	20.5437	18.8671	44.8274		1.30432	1.82944	1.07206	2.33333	4.27424	4.36062	4.2378	5.48631
Potassium channel tetramerization domain containing 12	G3N3D4	KCTD12	0.0281485		5.92761	0.168702		2.74613	5.21229	2.34367	3.54523	28.6952	8.78473	25.2597	19.3418		1.4574	2.38192	1.22877	1.82588	4.84274	3.135	4.65876	4.27365
Aldo-keto reductase family 1 member B1	P16116	AKR1B1	0.0123882		5.91884	0.168952		1.96399	3.29373	1.67526	4.06848	9.37468	11.4748	25.493	18.7732		0.973785	1.71972	0.744381	2.02449	3.22877	3.5204	4.67203	4.23061
Medium-chain acyl-CoA ligase ACSF2, mitochondrial	Q17QJ1	ACSF2	0.000886574		5.46666	0.182927		6.33946	3.51975	5.75198	6.26279	32.9116	19.24	42.3367	25.0895		2.66436	1.81547	2.52406	2.64681	5.04052	4.26604	5.40384	4.64901
Macrophage-capping protein	Q865V6	CAPG	0.0176207		5.0757	0.197017		2.37686	4.24312	2.44365	3.49317	9.36367	8.49547	18.819	27.0564		1.24905	2.08513	1.28904	1.80454	3.22707	3.08669	4.23412	4.7579
D-3-phosphoglycerate dehydrogenase	Q5EAD2	PHGDH	0.0100263		4.92318	0.203121		2.63924	4.674	4.52195	6.37776	13.2861	9.95487	21.6127	44.8119		1.40012	2.22466	2.17694	2.67305	3.73184	3.3154	4.43381	5.48581
Peroxiredoxin-like 2A	Q3ZBK2	PRXL2A	0.0375574		4.50343	0.222053		7.85999	5.30188	9.98226	13.9997	44.0052	7.08093	66.6178	49.5708		2.97453	2.40651	3.31937	3.80733	5.4596	2.82394	6.05784	5.63142
Adipocyte plasma membrane-associated protein	A0A452DHZ7	APMAP	0.000576186		4.23166	0.236314		4.34178	1.89758	2.5373	4.53284	14.8916	10.29	10.7005	20.4392		2.11829	0.924158	1.34329	2.18041	3.89643	3.36317	3.4196	4.35326
NADH-cytochrome b5 reductase 3	P07514	CYB5R3	0.00379199		3.91377	0.255508		2.81113	2.63437	3.98405	3.05806	12.5785	13.0588	9.48254	13.7539		1.49115	1.39746	1.99424	1.61262	3.65288	3.70695	3.24527	3.78177
phosphoglucomutase (alpha-D-glucose-1,6-bisphosphate-dependent)	F6QEU6	PGM2	0.00144603		3.6508	0.273912		2.38262	3.43185	4.12842	3.8839	10.563	15.5443	13.0797	11.2919		1.25255	1.77899	2.04559	1.95751	3.40095	3.95831	3.70925	3.49722
SEC14 like lipid binding 3	E1B8H8	SEC14L3	0.0527601		3.58334	0.27907		5.98445	8.58528	3.25537	3.90825	34.0833	9.99515	9.67034	24.1291		2.58122	3.10186	1.70282	1.96652	5.09099	3.32123	3.27357	4.5927
Very long-chain specific acyl-CoA dehydrogenase, mitochondrial	P48818	ACADVL	0.00849607		3.42853	0.29167		4.39023	4.83201	5.2148	3.19613	16.1875	15.2546	11.0868	17.9269		2.1343	2.27262	2.38261	1.67632	4.01681	3.93117	3.47078	4.16405
Creatine kinase B-type	Q5EA61	CKB	0.0357922		3.37505	0.296292		4.81764	6.11075	2.99766	9.11364	27.6497	17.6432	19.3051	13.1621		2.26833	2.61135	1.58384	3.18803	4.78919	4.14104	4.27091	3.71832
Sterol carrier protein 2	P07857	SCP2	0.00047623		3.31405	0.301745		3.01919	3.28495	2.56549	4.787	11.9116	9.48265	7.6326	16.2319		1.59416	1.71587	1.35923	2.25912	3.57429	3.24529	2.93217	4.02076
Purine nucleoside phosphorylase	P55859	PNP	0.00701353		3.22484	0.310093		13.3009	11.0701	6.75209	13.2809	60.2024	27.1157	26.2151	29.6622		3.73345	3.46859	2.75533	3.73128	5.91175	4.76106	4.71233	4.89056
Protein ABHD11	Q3SZ73	ABHD11	0.0192519		3.18145	0.314322		6.89688	6.0758	4.78521	4.4385	23.2624	9.6455	24.1958	13.513		2.78594	2.60307	2.25858	2.15007	4.53993	3.26986	4.59668	3.75628
Aldehyde oxidase 1	P48034	AOX1	0.0182559		3.13665	0.318811		6.2418	5.71052	10.1517	6.92266	36.2912	17.864	18.9184	17.9729		2.64196	2.51362	3.34364	2.79133	5.18155	4.15898	4.24172	4.16775
Lymphocyte cytosolic protein 1	A0A3Q1LSN0	LCP1	0.00140622		3.06793	0.325952		4.27393	3.03764	4.30709	3.15163	11.8246	11.9322	13.5592	7.99824		2.09556	1.60295	2.10671	1.6561	3.56372	3.57678	3.76121	2.99968
Delta-1-pyrroline-5-carboxylate synthase	Q2KJH7	ALDH18A1	0.0281399		2.96075	0.337753		2.56779	5.83251	6.59381	2.45091	11.4993	12.9533	11.7282	15.4695		1.36053	2.54412	2.72111	1.29332	3.52347	3.69525	3.55191	3.95136
Macrophage migration inhibitory factor	P80177	MIF	0.037807		2.932	0.341064		12.2809	5.31519	6.1367	9.61788	23.5085	8.48935	34.5252	31.2611		3.61834	2.41012	2.61746	3.26572	4.55511	3.08565	5.10958	4.9663
ATP-dependent (S)-NAD(P)H-hydrate dehydratase	E1BNQ4	NAXD	0.0406541		2.80462	0.356554		1.41316	3.70732	3.61538	3.34961	5.10017	16.8166	4.68956	7.28888		0.498921	1.89038	1.85415	1.74399	2.35055	4.07181	2.22945	2.8657
LPS responsive beige-like anchor protein	A0A3Q1M9P3	LRBA	0.00693593		2.51595	0.397465		4.22723	4.16256	7.00394	4.5797	14.8967	10.221	12.5301	12.6043		2.07971	2.05747	2.80817	2.19525	3.89692	3.35346	3.64733	3.65585
Aldehyde dehydrogenase, mitochondrial	P20000	ALDH2	0.0274886		2.48119	0.403032		6.58983	8.39096	8.07215	4.24853	22.1642	11.3508	18.7535	15.4716		2.72024	3.06884	3.01295	2.08696	4.47016	3.50472	4.22909	3.95155
Complement component 1 Q subcomponent-binding protein, mitochondrial	Q3T0B6	C1QBP	0.0180487		2.47668	0.403767		4.62308	2.14828	3.00351	5.78517	10.1492	10.0737	6.06121	12.2531		2.20886	1.10318	1.58665	2.53236	3.3433	3.33252	2.59961	3.61507
6-phosphogluconolactonase	Q2TBQ8	PGLS	0.0156403		2.39308	0.417872		4.43953	2.7809	6.37371	5.30587	6.32683	8.13312	15.2054	15.5638		2.15041	1.47555	2.67213	2.40759	2.66148	3.02381	3.92651	3.96012
Prohibitin 1	Q3T165	PHB1	0.00352515		2.36198	0.423373		10.4226	6.56425	8.87788	6.03517	19.0925	15.7442	22.2517	18.2588		3.38165	2.71463	3.15022	2.59339	4.25493	3.97675	4.47584	4.19052
Protein NDRG2	Q3ZBA8	NDRG2	0.03436		2.28428	0.437775		4.4958	2.86187	6.73261	11.5426	15.6015	11.3254	17.1519	14.4738		2.16858	1.51696	2.75117	3.52889	3.96361	3.50149	4.1003	3.85537
60S acidic ribosomal protein P2	P42899	RPLP2	0.0165573		2.25747	0.442973		6.45639	4.17382	6.76471	9.85148	18.9781	13.8715	13.2345	15.4239		2.69073	2.06137	2.75803	3.30034	4.24626	3.79406	3.72623	3.9471
3-hydroxyacyl-CoA dehydrogenase type-2	O02691	HSD17B10	0.038205		2.22576	0.449284		7.38047	8.6651	7.82814	16.0114	17.543	9.79617	21.385	40.0508		2.88371	3.11522	2.96867	4.00103	4.13283	3.29222	4.41853	5.32376
ATP-citrate synthase	Q32PF2	ACLY	0.0434946		2.1998	0.454587		7.28809	5.7905	6.51878	2.9855	11.3705	19.352	9.06292	9.89232		2.86554	2.53369	2.7046	1.57797	3.50723	4.27441	3.17998	3.30631
Aminopeptidase	E1BP91	NPEPPS	0.0494492		2.18803	0.457033		3.69477	6.79956	4.5343	4.6555	14.0507	15.2859	5.94857	7.78421		1.88548	2.76544	2.18088	2.21893	3.81257	3.93413	2.57254	2.96055
Cadherin-1	Q6R8F2	CDH1	0.0492823		2.18597	0.457462		11.3256	2.98812	2.72386	4.10806	14.2048	6.23281	13.1338	12.6523		3.50151	1.57924	1.44565	2.03846	3.8283	2.63988	3.71522	3.66133
NSFL1 cofactor p47	Q3SZC4	NSFL1C	0.0234938		2.18135	0.458433		2.26467	4.20887	4.8459	3.94987	8.45986	6.97122	8.27749	9.59908		1.1793	2.07343	2.27676	1.98181	3.08063	2.80141	3.04919	3.2629
Lysosomal associated membrane protein 2	A0A3Q1N8P4	LAMP2	0.0216207		2.0523	0.487258		8.37574	5.33293	8.46082	5.04899	15.6906	7.04477	19.2017	13.9235		3.06622	2.41493	3.0808	2.33599	3.97183	2.81655	4.26316	3.79945
Splicing factor 3A subunit 1	A2VDN6	SF3A1	0.0315332		1.97026	0.507548		7.5103	8.38116	13.125	10.9625	10.7159	11.4444	33.8892	22.7193		2.90887	3.06715	3.71424	3.45451	3.42169	3.51657	5.08276	4.50585
CD109 molecule	A0A3Q1LTK9	CD109	0.0528666		1.95865	0.510555		7.73302	3.72377	2.45732	1.76887	8.19122	9.93352	8.26524	4.32757		2.95103	1.89676	1.29709	0.822828	3.03408	3.31231	3.04706	2.11356
Secretory carrier-associated membrane protein 3	Q58DR5	SCAMP3	0.0450174		1.87443	0.533495		3.85456	7.47022	6.37728	4.54399	12.7598	12.5733	8.54551	7.82007		1.94657	2.90115	2.67294	2.18396	3.67354	3.65229	3.09517	2.96718
Gelsolin	Q3SX14	GSN	0.0371694		1.86778	0.535395		6.5563	8.41281	3.6199	9.61976	13.5488	11.4078	11.8656	15.8655		2.71288	3.07259	1.85595	3.266	3.76009	3.51194	3.56871	3.98783
Lamin B2	F1MJI7	LMNB2	0.0107566		1.83442	0.54513		2.72765	3.75001	4.80763	3.7263	5.04965	7.68126	6.56288	8.24382		1.44766	1.90689	2.26533	1.89774	2.33618	2.94134	2.71433	3.04331
Nuclear mitotic apparatus protein 1	F1N7I5	NUMA1	0.0251129		1.79636	0.556681		3.43445	5.9995	2.79639	5.06589	5.69697	10.6733	7.66567	7.0343		1.78008	2.58484	1.48356	2.34082	2.51019	3.41593	2.93841	2.81441
Proteasome activator complex subunit 1	Q4U5R3	PSME1	0.0361369		1.7333	0.576934		5.21545	6.25438	5.99067	5.86409	6.90718	11.0186	14.5422	7.96048		2.38279	2.64487	2.58272	2.55191	2.7881	3.46187	3.86218	2.99285
Dihydrolipoyllysine-residue succinyltransferase component of 2-oxoglutarate dehydrogenase complex, mitochondrial	P11179	DLST	0.00244923		1.68158	0.594679		9.1254	2.67218	14.469	3.43636	16.5834	5.41735	21.8665	6.08054		3.18989	1.41802	3.85489	1.78088	4.05166	2.43759	4.45065	2.6042
ATP synthase subunit beta, mitochondrial	P00829	ATP5F1B	0.0456065		1.66811	0.599481		14.8643	9.49072	9.03063	9.04335	16.8055	15.9368	22.1691	15.8649		3.89378	3.24652	3.17483	3.17686	4.07086	3.99429	4.47048	3.98776
Cytochrome c oxidase subunit 5B, mitochondrial	P00428	COX5B	0.0312355		1.65072	0.605795		12.1968	5.10769	7.69354	7.54969	19.0266	10.6372	8.98045	15.0831		3.60843	2.35267	2.94365	2.91642	4.24994	3.41104	3.16679	3.91486
Cytochrome P450, family 27, subfamily A, polypeptide 1	F6QQE8	CYP27A1	0.0392319		1.63752	0.610681		2.61248	3.21984	5.44297	6.03076	6.62404	6.01375	6.73758	8.96355		1.38542	1.68699	2.44439	2.59234	2.72771	2.58827	2.75223	3.16407
Peptidyl-prolyl cis-trans isomerase A	P62935	PPIA	0.0505134		1.6098	0.621194		14.071	8.84233	10.4217	5.60496	18.7638	10.9825	18.841	14.0983		3.81465	3.14443	3.38152	2.4867	4.22988	3.45714	4.2358	3.81745
Catenin alpha 1	Q3MHM6	CTNNA1	0.0400712		1.59937	0.625248		10.0701	7.14682	9.33771	7.96703	11.4272	12.3248	14.3564	17.1044		3.332	2.8373	3.22307	2.99404	3.5144	3.62349	3.84362	4.0963
6-phosphogluconate dehydrogenase, decarboxylating	A0A3S5ZPM3	PGD	0.0075987		1.55544	0.642904		5.00603	4.78351	2.75243	3.88334	7.55623	6.35364	5.11398	6.52475		2.32367	2.25807	1.46071	1.9573	2.91767	2.66758	2.35445	2.70592
Myosin heavy chain 14	F1MM57	MYH14	0.0277734		1.49191	0.67028		7.33891	7.33156	9.13417	5.97156	12.2716	11.4853	10.214	10.4525		2.87557	2.87412	3.19127	2.57811	3.61726	3.52172	3.35248	3.38578
Glutathione S-transferase P	P28801	GSTP1	0.0532009		1.48759	0.67223		16.44	11.7133	15.4163	15.3941	31.6098	13.2426	23.3673	19.4941		4.03914	3.55008	3.94638	3.94431	4.9823	3.72712	4.54642	4.28496
Fructose-bisphosphate aldolase	A6QLL8	ALDOA	0.00294572		1.47375	0.678541		6.8542	7.05675	7.18588	5.43822	10.3766	9.56947	10.1624	8.99753		2.77699	2.819	2.84516	2.44313	3.37526	3.25844	3.34518	3.16953
Cadherin 2	P19534	CDH2	0.0502868		0.644281	1.55212		3.93084	5.59485	3.20154	4.31259	1.66966	5.09167	2.02057	2.19654		1.97484	2.4841	1.67877	2.10855	0.739551	2.34814	1.01476	1.13523
Matrin 3	F1MXI4	MATR3	0.0186839		0.620526	1.61153		21.6078	20.6944	14.792	24.8635	11.3313	12.035	12.3543	15.1363		4.43348	4.37117	3.88675	4.63596	3.50224	3.58917	3.62694	3.91994
Aldo-keto reductase family 7 member A2	F1MZC0	AKR7A2	0.0369237		0.620093	1.61266		8.27249	18.1022	8.64593	8.90196	7.15662	10.9625	5.2002	3.91672		3.04832	4.17809	3.11202	3.15412	2.83928	3.45451	2.37857	1.96964
Heat shock protein beta-1	Q3T149	HSPB1	0.014409		0.618505	1.6168		132.806	59.642	103.576	140.373	103.3	28.1823	57.5252	80.9061		7.05318	5.89826	6.69454	7.13313	6.6907	4.81672	5.84612	6.33818
Annexin A2	P04272	ANXA2	0.0170465		0.613395	1.63027		35.0432	29.7824	21.877	18.5413	21.1796	14.2525	15.7579	13.3661		5.13106	4.89639	4.45134	4.21267	4.4046	3.83314	3.97801	3.7405
Staphylococcal nuclease domain-containing protein 1	Q863B3	SND1	0.0199294		0.596457	1.67657		13.0746	14.5395	17.813	8.38562	7.56191	8.47972	9.02867	7.02674		3.7087	3.86191	4.15486	3.06792	2.91875	3.08402	3.17451	2.81286
Heat shock-related 70 kDa protein 2	P34933	HSPA2	0.0421753		0.591066	1.69186		22.1947	19.0083	18.9817	35.2255	17.8908	11.5815	12.7914	14.13		4.47214	4.24855	4.24654	5.13855	4.16115	3.53375	3.67711	3.82069
Reticulon-4	F1N405	RTN4	0.0158058		0.587453	1.70226		35.1836	42.5622	35.5317	34.6716	27.8297	23.8117	18.8918	16.3799		5.13683	5.4115	5.15104	5.11568	4.79855	4.5736	4.23969	4.03386
Cytoskeleton associated protein 4	F1ME65	CKAP4	0.0413285		0.575321	1.73816		15.3578	12.2189	32.6408	14.8528	12.3245	9.14345	14.3842	7.33734		3.9409	3.61104	5.02861	3.89267	3.62346	3.19274	3.84642	2.87526
Cytosolic non-specific dipeptidase	Q3ZC84	CNDP2	0.0386252		0.575291	1.73825		25.2493	23.2536	26.7228	38.5229	17.1928	8.40146	20.4573	19.3869		4.65817	4.53939	4.74	5.26764	4.10373	3.07064	4.35454	4.27701
Protein-glutamine gamma-glutamyltransferase 2	P51176	TGM2	0.0446832		0.564726	1.77077		5.73207	11.8377	7.99077	9.40131	3.06516	10.1147	2.53166	4.03237		2.51906	3.56532	2.99833	3.23286	1.61596	3.33838	1.34008	2.01163
Exo/endonuclease G	E1BAZ9	EXOG	0.0221354		0.553662	1.80616		10.5957	20.0514	17.035	13.1483	7.48889	7.83798	9.82973	8.52293		3.40541	4.32563	4.09043	3.7168	2.90475	2.97048	3.29715	3.09135
Erlin-2	Q1RMU4	ERLIN2	0.00524435		0.540027	1.85176		6.52895	8.3665	10.1722	7.45667	3.13006	4.66357	4.74342	5.02693		2.70685	3.06462	3.34656	2.89853	1.64619	2.22144	2.24593	2.32968
Peptidyl-prolyl cis-trans isomerase B	P80311	PPIB	0.00611896		0.538135	1.85827		26.3564	17.9502	47.6951	21.7014	18.3667	9.65625	22.4658	10.6989		4.72008	4.16593	5.57577	4.43972	4.19902	3.27146	4.48966	3.41939
Histone H2B type 1-K	Q2M2T1	H2BC12	0.00354883		0.517388	1.93278		143.764	122.65	172.156	128.555	63.7335	66.6358	105.79	57.2642		7.16756	6.9384	7.42758	7.00624	5.99398	6.05823	6.72506	5.83956
Dynein light chain roadblock-type 2	Q32P85	DYNLRB2	0.00177199		0.512634	1.95071		8.37476	12.1708	6.63444	6.00425	4.84538	6.25434	2.81181	3.09984		3.06605	3.60535	2.72997	2.58598	2.27661	2.64486	1.4915	1.6322
H1.10 linker histone	F1MMU4	H1-10	0.0113331		0.494054	2.02407		32.9256	19.3949	24.0873	30.3707	16.4601	10.9823	14.7752	10.5367		5.04114	4.2776	4.5902	4.92461	4.0409	3.45711	3.88511	3.39734
Annexin A8	Q95L54	ANXA8	0.041855		0.456473	2.19071		29.9994	55.9553	25.1953	25.2997	18.9962	14.228	13.4694	15.592		4.90686	5.8062	4.65508	4.66105	4.24764	3.83067	3.75161	3.96273
Tubulin polymerization-promoting protein family member 3	Q3ZCC8	TPPP3	0.0246079		0.454401	2.2007		72.3511	61.3255	51.0449	79.1848	51.3385	15.7495	21.9195	30.9117		6.17694	5.93842	5.6737	6.30715	5.68197	3.97723	4.45414	4.95008
Lamin A/C	F1MYG5	LMNA	0.00354184		0.425951	2.34769		20.1848	25.3373	25.0449	29.5129	11.3886	9.93361	8.76528	12.5416		4.3352	4.66319	4.64644	4.88327	3.50952	3.31232	3.1318	3.64865
40S ribosomal protein S18	Q3T0R1	RPS18	0.00419528		0.421454	2.37274		50.4249	40.1058	56.6511	63.6891	20.017	11.7694	27.4007	29.6853		5.65606	5.32574	5.82403	5.99297	4.32315	3.55697	4.77614	4.89168
Annexin A4	P13214	ANXA4	0.00689221		0.406146	2.46217		17.4227	29.5787	27.5253	20.3365	9.62014	9.81179	9.16921	9.92714		4.1229	4.88649	4.78269	4.346	3.26606	3.29452	3.1968	3.31138
60S ribosomal protein L14	Q3T0U2	RPL14	0.0479395		0.398466	2.50962		46.3466	84.0391	36.693	132.648	27.5885	23.3071	28.3073	40.2281		5.53439	6.39299	5.19743	7.05146	4.78599	4.5427	4.8231	5.33013
Ig-like domain-containing protein	A0A3Q1M3L6		0.0188264		0.357193	2.79961		52.6017	27.328	28.4437	86.5611	28.0775	14.1259	7.84018	19.5857		5.71704	4.77231	4.83004	6.43565	4.81134	3.82027	2.97089	4.29173
Endoplasmic reticulum chaperone BiP	Q0VCX2	HSPA5	0.0301178		0.274986	3.63655		36.4172	19.0123	82.8205	33.364	17.1781	8.52284	10.5187	10.9717		5.18655	4.24886	6.37192	5.06022	4.1025	3.09133	3.39488	3.45571
Anterior gradient 2, protein disulphide isomerase family member	F1N3J3	AGR2	0.0177213		0.235799	4.2409		174.202	83.8798	375.493	152.939	79.772	22.5717	41.6569	41.4586		7.44462	6.39025	8.55264	7.25681	6.31781	4.49644	5.38048	5.3736
Oviduct-specific glycoprotein	Q28042	OVGP1	0.0149579		0.060352	16.5695		103.429	30.7477	94.6265	72.6826	3.99849	8.60179	1.83901	3.75596		6.69249	4.94241	6.56417	6.18354	1.99945	3.10464	0.878932	1.90918

## Sheet: Pre vs Post (Isth)
List of differentially abundant proteins between pre- and post-ovulatory stage in the isthmus (basal part)
Overabundant at pre-ov (8)
Overabundant at post-ov (11)
							Fold change			Precursor ion intensities									Log2(precursor ion intensities)
Protein name (19)	Accession number	Gene symbol	p-value unpaired t-test		Differentially abundant in apical and basal parts		Pre:Post	Post:Pre		Post-ov isthmus 1	Post-ov isthmus 2	Post-ov isthmus 3	Post-ov isthmus 4	Pre-ov isthmus 1	Pre-ov isthmus 2	Pre-ov isthmus 3	Pre-ov isthmus 4		Post-ov isthmus 1	Post-ov isthmus 2	Post-ov isthmus 3	Post-ov isthmus 4	Pre-ov isthmus 1	Pre-ov isthmus 2	Pre-ov isthmus 3	Pre-ov isthmus 4
Oviduct-specific glycoprotein	Q28042	OVGP1	0.05471				9.48682	0.105409		3.99849	8.60179	1.83901	3.75596	26.7246	62.8527	4.18312	78.8546		1.99945	3.10464	0.878932	1.90918	4.74009	5.9739	2.06458	6.30112
Threonine--tRNA ligase 1, cytoplasmic	Q3ZBV8	TARS1	0.0502503				2.83105	0.353225		8.50573	6.64733	6.72607	8.48003	9.44724	25.4663	14.6288	36.4061		3.08843	2.73278	2.74976	3.08407	3.23989	4.67052	3.87074	5.18611
Phosphatidylethanolamine-binding protein 1	P13696	PEBP1	0.046979				2.63243	0.379877		13.5873	9.44573	16.9106	21.0684	74.3573	28.5749	19.0514	38.6268		3.76419	3.23966	4.07986	4.39701	6.2164	4.83668	4.25183	5.27153
Transglutaminase 1	F1MBB7	TGM1	0.0481857				2.58756	0.386464		1.09923	6.44255	2.10754	2.21324	10.8618	9.22729	5.68397	4.92208		0.136496	2.68763	1.07556	1.14616	3.44119	3.20591	2.5069	2.29927
Protein S100	A0A3Q1MFC3	S100A11	0.0497418				2.52769	0.395618		2.16924	NA	2.89161	3.34719	6.6886	4.01893	13.2409	4.38883		1.11719	NA	1.53187	1.74295	2.74171	2.00681	3.72693	2.13384
Erlin-2	Q1RMU4	ERLIN2	0.0397731				2.14902	0.465329		3.13006	4.66357	4.74342	5.02693	13.754	10.8617	4.93288	8.1967		1.64619	2.22144	2.24593	2.32968	3.78178	3.44118	2.30243	3.03504
Plakophilin 2	A0A3Q1M2G3	PKP2	0.0378499				1.93333	0.517242		9.10154	6.57993	3.31812	5.16872	8.25089	15.1655	11.519	11.79		3.18611	2.71807	1.73037	2.36981	3.04455	3.92272	3.52595	3.55949
Lamin A/C	F1MYG5	LMNA	0.0162742				1.82086	0.549192		11.3886	9.93361	8.76528	12.5416	13.9898	22.1485	16.0493	25.4339		3.50952	3.31232	3.1318	3.64865	3.80631	4.46914	4.00444	4.66868
Lamin B2	F1MJI7	LMNB2	0.0404297				0.689299	1.45075		5.04965	7.68126	6.56288	8.24382	5.05134	5.09054	5.21608	3.62369		2.33618	2.94134	2.71433	3.04331	2.33667	2.34782	2.38297	1.85746
ATP-dependent RNA helicase A	Q28141	DHX9	0.0456248				0.654562	1.52774		10.2248	9.52505	10.4666	11.1711	7.26305	7.45194	8.0258	4.34992		3.354	3.25173	3.38771	3.4817	2.86058	2.89762	3.00464	2.12099
Splicing factor proline and glutamine rich	E1BQ37	SFPQ	0.0510744				0.637412	1.56884		18.0703	11.3165	14.096	12.5391	8.12492	7.72902	13.4185	6.43656		4.17555	3.50035	3.81721	3.64836	3.02235	2.95029	3.74615	2.68629
Core histone macro-H2A.1	Q2HJ65	MACROH2A1	0.024249				0.618587	1.61659		10.8889	17.3006	14.3531	17.2395	7.66247	11.3715	10.8011	7.14543		3.44479	4.11275	3.84329	4.10765	2.93781	3.50735	3.4331	2.83702
Coatomer subunit beta'	P35605	COPB2	0.0346922				0.524499	1.90658		10.0785	11.1175	9.50932	6.74169	6.36137	4.33191	6.25617	2.69141		3.3332	3.47476	3.24934	2.75311	2.66934	2.115	2.64528	1.42836
Prohibitin 1	Q3T165	PHB1	0.00737927				0.482617	2.07204		19.0925	15.7442	22.2517	18.2588	5.9497	8.58946	10.8095	11.0152		4.25493	3.97675	4.47584	4.19052	2.57282	3.10257	3.43423	3.46142
Histone deacetylase 1	Q32PJ8	HDAC1	0.0497292				0.45624	2.19183		12.3587	8.87466	25.7139	11.7819	9.44708	6.64768	3.45584	7.24395		3.62745	3.14969	4.68447	3.5585	3.23987	2.73285	1.78904	2.85678
Very long-chain specific acyl-CoA dehydrogenase, mitochondrial	P48818	ACADVL	0.0263062				0.417147	2.39723		16.1875	15.2546	11.0868	17.9269	8.90965	4.39409	8.70533	3.20992		4.01681	3.93117	3.47078	4.16405	3.15537	2.13556	3.1219	1.68254
D-3-phosphoglycerate dehydrogenase	Q5EAD2	PHGDH	0.0427887				0.301913	3.31221		13.2861	9.95487	21.6127	44.8119	7.89235	4.71339	8.00331	6.46215		3.73184	3.3154	4.43381	5.48581	2.98045	2.23676	3.0006	2.69202
Cystatin-B	P25417	CSTB	0.0284956		Yes		0.290935	3.4372		15.2638	15.1556	24.3884	36.1208	6.29649	4.53384	13.5213	2.10262		3.93204	3.92178	4.60813	5.17476	2.65455	2.18073	3.75717	1.07219
CYB5B protein	Q0P5F6	CYB5B	0.0251543				0.2439	4.10004		35.6039	18.5342	46.8095	92.5459	9.87191	13.0435	15.3206	8.95703		5.15396	4.21212	5.54873	6.5321	3.30333	3.70526	3.9374	3.16302

## Sheet: Pre vs Post (Amp)
List of differentially abundant proteins between pre- and post-ovulatory stage in the ampulla (basal part)
Overabundant at pre-ov (24)
Overabundant at post-ov (12)
					Fold change			Precursor ion intensities									Log2(precursor ion intensities)
Protein name (36)	Accession number	Gene symbol	p-value unpaired t-test		Pre:Post	Post:Pre		Post-ov ampulla 1	Post-ov ampulla 2	Post-ov ampulla 3	Post-ov ampulla 4	Pre-ov ampulla 1	Pre-ov ampulla 2	Pre-ov ampulla 3	Pre-ov ampulla 4		Post-ov ampulla 1	Post-ov ampulla 2	Post-ov ampulla 3	Post-ov ampulla 4	Pre-ov ampulla 1	Pre-ov ampulla 2	Pre-ov ampulla 3	Pre-ov ampulla 4
SEC14 like lipid binding 3	E1B8H8	SEC14L3	0.0388354		3.2125	0.311284		5.98445	8.58528	3.25537	3.90825	17.1164	34.1085	7.3848	11.2087		2.58122	3.10186	1.70282	1.96652	4.0973	5.09206	2.88456	3.48655
Ciliary rootlet coiled-coil, rootletin	E1BBS9	CROCC	0.038231		2.75902	0.362447		3.22081	2.39684	1.89383	3.0633	13.5443	6.75103	5.26462	3.61618		1.68743	1.26113	0.921304	1.61509	3.75961	2.75511	2.39633	1.85447
Protein-glutamine gamma-glutamyltransferase 2	P51176	TGM2	0.00535009		2.47414	0.40418		5.73207	11.8377	7.99077	9.40131	20.1229	31.5529	19.1301	15.6947		2.51906	3.56532	2.99833	3.23286	4.33076	4.9797	4.25778	3.9722
Tubulin alpha-4A chain	P81948	TUBA4A	0.00410857		2.37473	0.4211		5.09221	5.42129	9.79323	5.52067	16.4078	11.9036	13.9238	19.098		2.34829	2.43864	3.29178	2.46484	4.03631	3.57333	3.79948	4.25535
Protein S100-A2	P10462	S100A2	0.00311388		2.29908	0.434957		15.2808	8.68246	13.7642	10.9205	33.739	32.7874	25.1754	20.1437		3.93365	3.1181	3.78285	3.44897	5.07634	5.03507	4.65394	4.33226
NSFL1 cofactor p47	Q3SZC4	NSFL1C	0.0115268		2.12663	0.470228		2.26467	4.20887	4.8459	3.94987	6.78208	9.62923	7.49871	8.5621		1.1793	2.07343	2.27676	1.98181	2.76173	3.26742	2.90664	3.09797
6-phosphogluconolactonase	Q2TBQ8	PGLS	0.017187		2.07384	0.482198		4.43953	2.7809	6.37371	5.30587	6.58553	9.41787	12.5771	10.615		2.15041	1.47555	2.67213	2.40759	2.7193	3.2354	3.65273	3.40803
Filamin A	F1N169	FLNA	0.0217592		1.90949	0.523701		4.13726	5.00599	4.85181	4.03748	7.23993	5.92533	12.116	9.15158		2.04867	2.32365	2.27852	2.01345	2.85598	2.5669	3.59884	3.19402
Carbonic anhydrase 2	P00921	CA2	0.0498733		1.87915	0.532154		4.71116	3.23027	4.58759	5.70048	4.55906	11.1483	8.79398	9.75473		2.23608	1.69165	2.19774	2.51108	2.18874	3.47875	3.13652	3.2861
Purine nucleoside phosphorylase	P55859	PNP	0.0400856		1.8434	0.542477		13.3009	11.0701	6.75209	13.2809	13.2088	22.1817	17.4875	28.9761		3.73345	3.46859	2.75533	3.73128	3.72343	4.4713	4.12825	4.85679
Methanethiol oxidase	Q2KJ32	SELENBP1	0.0348642		1.77835	0.562319		8.69095	9.23262	7.86504	17.8136	23.426	20.6116	17.6545	15.8479		3.11951	3.20674	2.97545	4.15491	4.55004	4.36539	4.14197	3.98622
Proteasome activator complex subunit 1	Q4U5R3	PSME1	0.0209706		1.75883	0.568561		5.21545	6.25438	5.99067	5.86409	10.6308	8.56249	14.0426	7.78811		2.38279	2.64487	2.58272	2.55191	3.41017	3.09803	3.81174	2.96127
Glyceraldehyde-3-phosphate dehydrogenase	P10096	GAPDH	0.0101683		1.70539	0.586377		45.6072	60.4671	70.5981	77.2752	88.7249	125.922	118.2	100.231		5.51119	5.91808	6.14156	6.27193	6.47127	6.97639	6.88509	6.64719
Epoxide hydrolase 2	F6QS88	EPHX2	0.0282448		1.69761	0.589064		8.37571	11.5181	8.68312	8.91935	13.7484	13.2156	13.2549	23.4351		3.06621	3.52583	3.11821	3.15694	3.7812	3.72417	3.72845	4.5506
NADH-cytochrome b5 reductase 3	P07514	CYB5R3	0.00446522		1.68032	0.595124		2.81113	2.63437	3.98405	3.05806	4.97263	6.45321	4.74012	4.81726		1.49115	1.39746	1.99424	1.61262	2.31401	2.69002	2.24492	2.26821
Aldehyde dehydrogenase, mitochondrial	P20000	ALDH2	0.0399821		1.61454	0.619371		6.58983	8.39096	8.07215	4.24853	13.5587	11.0219	8.98774	10.511		2.72024	3.06884	3.01295	2.08696	3.76115	3.4623	3.16796	3.39382
Dynactin subunit 2	Q3ZCF0	DCTN2	0.0460462		1.60603	0.622654		7.29994	6.01592	3.84675	7.80002	7.8364	10.1344	12.6366	9.48327		2.86788	2.58879	1.94364	2.96348	2.97019	3.34119	3.65954	3.24538
RAB5B, member RAS onco family	F1MNI4	RAB5B	0.0222332		1.59807	0.625754		7.19198	6.3655	10.7883	6.93219	11.7742	9.51313	13.435	15.2621		2.84639	2.67027	3.43139	2.79331	3.55756	3.24992	3.74792	3.93188
Actin-related protein 2/3 complex subunit 4	Q148J6	ARPC4	0.0318229		1.59736	0.626033		11.29	10.7458	12.4899	9.89983	16.1694	12.6682	22.9084	19.2175		3.49697	3.4257	3.64269	3.3074	4.01519	3.66314	4.51781	4.26435
Adducin 1	E1BHK2	ADD1	0.051513		1.55042	0.644989		4.74343	4.92365	8.32296	8.36157	8.95053	12.0905	8.68801	11.1269		2.24593	2.29973	3.0571	3.06377	3.16197	3.5958	3.11903	3.47598
Profilin-1	P02584	PFN1	0.0445711		1.51137	0.661651		35.4147	21.4262	38.9187	36.8322	45.3005	47.7956	56.3799	50.9192		5.14628	4.4213	5.28239	5.2029	5.50146	5.57881	5.81711	5.67014
L-lactate dehydrogenase B chain	Q5E9B1	LDHB	0.0331821		1.48492	0.673439		6.02777	7.22751	8.87505	9.85795	11.8234	9.01395	13.9359	12.7266		2.59162	2.8535	3.14975	3.30129	3.56358	3.17216	3.80073	3.66978
Parkinson disease protein 7 homolog	Q5E946	PARK7	0.0203499		1.46979	0.680369		23.1928	21.3029	17.6017	14.8024	32.8178	27.5089	27.4319	25.268		4.53561	4.41298	4.13764	3.88776	5.03641	4.78183	4.77778	4.65924
ATP synthase subunit g, mitochondrial	Q28852	ATP5MG	0.0151291		1.45623	0.686705		6.24453	6.20396	6.04607	7.88082	10.9037	9.71355	10.3959	7.3955		2.64259	2.63319	2.596	2.97835	3.44675	3.28	3.37794	2.88665
Interleukin enhancer binding factor 3	F1MMA0	ILF3	0.0212932		0.668433	1.49604		13.9161	10.3678	15.9765	12.3616	7.24591	8.75821	11.1436	8.02652		3.79868	3.37404	3.99788	3.62779	2.85717	3.13064	3.47815	3.00477
Heteroous nuclear ribonucleoprotein A3	E1BEG2	HNRNPA3	0.0307513		0.629753	1.58792		17.7754	25.0662	23.2652	14.8316	10.0035	16.5362	13.0154	11.4161		4.15181	4.64767	4.5401	3.8906	3.32244	4.04756	3.70214	3.51299
Paraspeckle component 1	Q1LZD9	PSPC1	0.0206993		0.604972	1.65297		14.8453	12.9168	12.0106	8.4261	7.80373	7.99187	6.39233	6.971		3.89193	3.69118	3.58624	3.07487	2.96416	2.99853	2.67634	2.80137
Eukaryotic translation initiation factor 3 subunit A	E1B7R4	EIF3A	0.0527942		0.585135	1.70901		11.0667	8.36743	8.07192	4.98677	4.83291	4.8977	6.14132	3.14076		3.46816	3.06479	3.01291	2.31811	2.27289	2.2921	2.61855	1.65112
enoyl-CoA hydratase	Q3SZ00	HADHA	0.0368197		0.554082	1.80479		6.77841	5.47283	3.97341	5.50244	3.87874	3.86418	2.5017	1.79398		2.76095	2.45229	1.99038	2.46007	1.95559	1.95016	1.32291	0.843163
Medium-chain specific acyl-CoA dehydrogenase, mitochondrial	Q3SZB4	ACADM	0.00597905		0.526187	1.90046		8.0692	11.2158	10.4099	12.7027	5.60178	5.519	5.32848	5.85986		3.01243	3.48746	3.37989	3.66707	2.48588	2.46441	2.41372	2.55087
40S ribosomal protein S18	Q3T0R1	RPS18	0.00181491		0.501177	1.9953		50.4249	40.1058	56.6511	63.6891	23.17	27.7404	24.2537	30.5195		5.65606	5.32574	5.82403	5.99297	4.53419	4.79391	4.60014	4.93166
Proteasome subunit beta type-3	P33672	PSMB3	0.0535131		0.488261	2.04808		7.49861	14.2254	16.7493	7.39498	5.74585	5.19757	5.86521	5.58709		2.90662	3.8304	4.06603	2.88655	2.52252	2.37784	2.55218	2.4821
Calnexin	A7Z066	CANX	0.0401757		0.448682	2.22875		37.6686	38.9434	15.4625	27.8396	14.1971	13.3318	13.2359	13.0385		5.23529	5.28331	3.9507	4.79907	3.82752	3.7368	3.72639	3.70471
Proteasome activator complex subunit 2	Q5E9G3	PSME2	0.0495433		0.393879	2.53885		21.2815	6.00837	13.6447	11.6014	2.47379	7.40832	7.57849	3.23223		4.41153	2.58697	3.77027	3.53623	1.30672	2.88915	2.92191	1.69253
Myosin regulatory light polypeptide 9	Q5E9E2	MYL9	0.0434226		0.388062	2.57691		44.663	35.2756	47.748	15.4731	6.04841	11.4653	20.3925	17.6486		5.48101	5.1406	5.57737	3.95169	2.59656	3.5192	4.34996	4.14148
Hydroxyacyl-CoA dehydrogenase	F1N338	HADH	0.00485235		0.267441	3.73915		27.9954	11.278	11.7686	21.7075	4.67701	5.19029	6.7917	2.79718		4.80712	3.49544	3.55687	4.44012	2.22559	2.37581	2.76377	1.48398
